# Supplementary material for: Phase-Dependent Transcriptional Reprogramming of Vitis vinifera During Pierce’s Disease Progression by Xylella fastidiosa Infection
Source: Int J Mol Sci. 2025 Nov 14;26(22):11040. doi: 10.3390/ijms262211040 (PMC12652587; doi:10.3390/ijms262211040)
Supplement: Supplementary file 1 [file ijms-26-11040-s001.zip]

Archive with 1 entries (1 files):
- ijms-3971263-supplementary.xlsx
