# Supplementary material for: Phase-Dependent Transcriptional Reprogramming of Vitis vinifera During Pierce’s Disease Progression by Xylella fastidiosa Infection
Source: Int J Mol Sci. 2025 Nov 14;26(22):11040. doi: 10.3390/ijms262211040 (PMC12652587; doi:10.3390/ijms262211040)
Supplement: Supplementary file 1 [file ijms-26-11040-s001.zip › ijms-3971263-supplementary.xlsx]

## Sheet: Supplementary I-i
2
		1.Result of Differential gene expression analysis in Phase I infected Plants using DESeq2
								Phase I Control Vs Phase I Infected
														Filtering criteria: log2FC ≥ |1|and FDR < 0.05
			Up-regulated DEGs									Down-regulated DEGs
	S.No	Gene_symbol	baseMean	log2FoldChange	lfcSE	stat	pvalue	padj		S.No	Gene_symbol	baseMean	log2FoldChange	lfcSE	stat	pvalue	padj
	1	VIT_01s0011g00560	36.7698	2.75553	0.735662	3.74565	0.000179927	0.00417482		1	VIT_01s0011g01940	546.017	-1.05296	0.218363	-4.82207	1.42e-06	7.04e-05
	2	VIT_01s0010g00610	88.9877	2.9966	0.828529	3.61677	0.000298305	0.00612089		2	VIT_01s0011g04240	207.762	-1.01945	0.233997	-4.35669	1.32e-05	0.000490459
	3	VIT_01s0010g01680	167.819	1.07541	0.218262	4.92715	8.34e-07	4.44e-05		3	VIT_01s0011g04250	113.967	-1.15065	0.282797	-4.06882	4.73e-05	0.00145121
	4	VIT_01s0010g01850	1064.72	1.25495	0.196253	6.39455	1.61e-10	1.86e-08		4	VIT_01s0026g00200	88.4141	-1.86859	0.41165	-4.53926	5.65e-06	0.000239699
	5	VIT_01s0010g02340	53.6966	1.28338	0.374584	3.42615	0.000612199	0.0105523		5	VIT_01s0026g02450	488.501	-1.14926	0.218018	-5.27138	1.35e-07	8.8e-06
	6	VIT_01s0010g02440	934.1	1.46495	0.168695	8.684	3.82e-18	1.1e-15		6	VIT_01s0026g02680	282.763	-1.34266	0.238405	-5.63183	1.78e-08	1.39e-06
	7	VIT_01s0010g03210	118.309	3.13951	0.392899	7.99061	1.34e-15	3.23e-13		7	VIT_01s0137g00240	428.799	-1.37645	0.308078	-4.46787	7.9e-06	0.000320258
	8	VIT_01s0010g03540	203.121	2.03856	0.609329	3.34559	0.000821082	0.0130302		8	VIT_10s0003g00130	1295.86	-1.01914	0.35687	-2.85579	0.00429299	0.0432823
	9	VIT_01s0010g03680	43.1861	1.61551	0.485404	3.32818	0.000874164	0.0136782		9	VIT_10s0003g05740	58.5168	-1.39077	0.426899	-3.25784	0.00112262	0.0165558
	10	VIT_01s0010g03870	72.9298	1.62986	0.571139	2.8537	0.00432135	0.0433562		10	VIT_11s0016g00290	173.683	-1.54875	0.351433	-4.40696	1.05e-05	0.00040441
	11	VIT_01s0011g00380	239.06	2.36356	0.298847	7.90894	2.6e-15	6.08e-13		11	VIT_11s0016g01020	2635.76	-1.08928	0.326136	-3.33996	0.000837912	0.0132419
	12	VIT_01s0011g00690	1777.84	1.22867	0.341868	3.594	0.000325646	0.00649837		12	VIT_11s0016g05640	135.924	-1.70076	0.436253	-3.89856	9.68e-05	0.0025333
	13	VIT_01s0011g01050	2106.5	1.99642	0.234007	8.53146	1.45e-17	4.09e-15		13	VIT_11s0037g00260	6.02692	-3.56735	1.27174	-2.80509	0.00503023	0.0481218
	14	VIT_01s0011g02500	38.8443	2.71901	0.960607	2.83052	0.00464729	0.0455024		14	VIT_11s0052g00970	152.22	-1.08173	0.221917	-4.87448	1.09e-06	5.59e-05
	15	VIT_01s0011g02570	6.77198	4.14699	1.47523	2.81109	0.00493739	0.0474971		15	VIT_11s0103g00760	468.347	-1.05448	0.269969	-3.90592	9.39e-05	0.00247441
	16	VIT_01s0011g02600	82.7174	3.69521	0.538508	6.86194	6.79e-12	1.01e-09		16	VIT_11s0118g00580	315.564	-1.06687	0.261769	-4.0756	4.59e-05	0.00141876
	17	VIT_01s0011g02790	19.4568	2.15424	0.642173	3.35461	0.000794755	0.012735		17	VIT_12s0028g03560	1011.34	-1.73669	0.225183	-7.71233	1.24e-14	2.63e-12
	18	VIT_01s0011g02960	572.691	1.56194	0.404308	3.86324	0.000111894	0.00285833		18	VIT_12s0057g01350	315.238	-1.13975	0.196433	-5.80226	6.54e-09	5.54e-07
	19	VIT_01s0011g03070	167.713	3.04545	0.443027	6.87418	6.23e-12	9.47e-10		19	VIT_12s0059g01190	3168.98	-1.02719	0.36693	-2.79943	0.00511937	0.0488269
	20	VIT_01s0011g03270	89.309	3.3221	0.443338	7.49339	6.71e-14	1.29e-11		20	VIT_13s0019g02690	16855.6	-1.02799	0.3559	-2.88841	0.00387194	0.0402903
	21	VIT_01s0011g03430	540.747	1.26559	0.242846	5.21147	1.87e-07	1.17e-05		21	VIT_13s0019g04630	106.963	-1.07591	0.281399	-3.82341	0.000131616	0.00323585
	22	VIT_01s0011g03440	477.326	1.21852	0.179541	6.78684	1.15e-11	1.64e-09		22	VIT_13s0064g01270	184.729	-1.22114	0.304415	-4.01144	6.03e-05	0.00175144
	23	VIT_01s0011g03910	85.206	1.3695	0.479939	2.85349	0.0043242	0.0433562		23	VIT_13s0073g00600	1394.42	-1.47397	0.388724	-3.79181	0.000149552	0.00357944
	24	VIT_01s0011g03950	5.48883	5.82086	1.72274	3.37884	0.000727927	0.0119723		24	VIT_13s0084g00850	30.2015	-1.49929	0.454626	-3.29785	0.000974277	0.0148767
	25	VIT_01s0011g03960	32.3285	4.64133	0.768004	6.04337	1.51e-09	1.49e-07		25	VIT_13s0175g00200	50.5054	-1.17932	0.391758	-3.01032	0.00260977	0.0302771
	26	VIT_01s0011g03990	7.64102	6.29646	1.54777	4.06807	4.74e-05	0.00145351		26	VIT_14s0108g00980	3791.06	-1.19004	0.192924	-6.16844	6.9e-10	7.35e-08
	27	VIT_01s0011g04080	26.1954	5.18873	1.0012	5.18252	2.19e-07	1.34e-05		27	VIT_15s0021g02770	71.2479	-1.15179	0.33271	-3.46185	0.000536479	0.00954298
	28	VIT_01s0011g04190	56.2643	1.73611	0.504587	3.44065	0.000580322	0.0101249		28	VIT_15s0046g00320	4169.66	-1.10194	0.23084	-4.77362	1.81e-06	8.76e-05
	29	VIT_01s0011g04630	303.438	1.12329	0.258504	4.34534	1.39e-05	0.000511499		29	VIT_15s0048g01120	1072.55	-1.40004	0.300281	-4.66243	3.13e-06	0.000142923
	30	VIT_01s0011g04760	157.542	1.21761	0.304488	3.99888	6.36e-05	0.0018192		30	VIT_15s0048g01180	2530.87	-1.44384	0.361318	-3.99606	6.44e-05	0.00183274
	31	VIT_01s0011g04980	205.719	1.12112	0.376348	2.97894	0.00289245	0.0326443		31	VIT_15s0048g01200	693.45	-1.25037	0.389466	-3.21047	0.00132519	0.0185669
	32	VIT_01s0011g05470	329.344	1.87586	0.32757	5.7266	1.02e-08	8.28e-07		32	VIT_16s0039g00010	6.30623	-3.61474	1.26371	-2.86042	0.00423076	0.0428298
	33	VIT_01s0011g05480	103.236	1.95716	0.573286	3.41393	0.000640334	0.0108928		33	VIT_16s0050g00900	384.521	-1.10772	0.35336	-3.13483	0.00171954	0.0224463
	34	VIT_01s0011g05600	274.11	1.16378	0.311939	3.73078	0.000190889	0.00437569		34	VIT_16s0100g01210	88.3943	-1.08454	0.34497	-3.14386	0.00166734	0.0220822
	35	VIT_01s0011g06080	242.478	1.43763	0.315945	4.55025	5.36e-06	0.000228024		35	VIT_17s0000g00110	210.47	-1.01643	0.230171	-4.41599	1.01e-05	0.000390262
	36	VIT_01s0011g06140	19.1662	2.87693	0.739261	3.89163	9.96e-05	0.00258539		36	VIT_17s0000g04340	392.968	-1.04866	0.336151	-3.11959	0.001811	0.0232878
	37	VIT_01s0011g06470	17.2991	7.47463	1.45192	5.1481	2.63e-07	1.59e-05		37	VIT_17s0000g05110	142.638	-1.03596	0.340224	-3.04494	0.00232725	0.0279035
	38	VIT_01s0011g06500	219.954	2.17343	0.361509	6.01211	1.83e-09	1.74e-07		38	VIT_17s0000g08480	55.2958	-1.23247	0.377005	-3.26912	0.00107883	0.0160471
	39	VIT_01s0011g06600	227.042	3.12904	0.442976	7.06367	1.62e-12	2.59e-10		39	VIT_18s0001g02570	1726.37	-1.08972	0.185186	-5.88443	3.99e-09	3.49e-07
	40	VIT_01s0026g00270	253.917	1.18257	0.291778	4.05297	5.06e-05	0.00153818		40	VIT_18s0001g07410	179.589	-1.74461	0.380624	-4.58356	4.57e-06	0.000199451
	41	VIT_01s0026g01020	26.3678	3.26665	0.884838	3.69181	0.000222664	0.00489464		41	VIT_18s0001g08870	33.2232	-1.67532	0.551076	-3.04009	0.00236504	0.0281963
	42	VIT_01s0026g01340	106.3	1.56176	0.335054	4.66121	3.14e-06	0.000143423		42	VIT_18s0001g09250	348.157	-2.55363	0.420884	-6.06731	1.3e-09	1.32e-07
	43	VIT_01s0026g01380	6.26711	6.0099	1.73206	3.4698	0.000520837	0.00937397		43	VIT_18s0001g09850	860.442	-1.11424	0.222808	-5.00091	5.71e-07	3.21e-05
	44	VIT_01s0026g01570	211.816	1.42202	0.460011	3.09127	0.00199304	0.0250019		44	VIT_18s0072g00620	61.5235	-1.19961	0.360739	-3.32542	0.000882861	0.013758
	45	VIT_01s0026g02590	16.5703	2.27408	0.710012	3.20288	0.00136061	0.0189328		45	VIT_18s0086g00200	42.1308	-1.21263	0.424683	-2.85538	0.00429858	0.0432823
	46	VIT_01s0127g00010	91.6403	1.87461	0.356544	5.25772	1.46e-07	9.32e-06		46	VIT_18s0089g01010	3313.05	-1.35867	0.286822	-4.73698	2.17e-06	0.00010293
	47	VIT_01s0127g00140	73.5582	4.12643	0.542407	7.60762	2.79e-14	5.58e-12		47	VIT_18s0122g00610	3243.12	-1.04419	0.254758	-4.09874	4.15e-05	0.00131406
	48	VIT_01s0127g00260	762.334	1.20142	0.331097	3.62862	0.000284946	0.00592362		48	VIT_19s0014g04790	903.1	-1.17929	0.343265	-3.4355	0.000591454	0.0102706
	49	VIT_01s0127g00360	65.4509	1.55437	0.44422	3.49909	0.000466851	0.00860738		49	VIT_19s0015g01020	53.3952	-1.16409	0.362179	-3.21412	0.00130846	0.0183794
	50	VIT_01s0127g00540	771.355	2.47498	0.268455	9.21935	2.99e-20	1.16e-17		50	VIT_19s0085g00790	10.2024	-2.43889	0.869978	-2.80339	0.0050568	0.0483516
	51	VIT_01s0127g00560	3286.07	2.38012	0.267471	8.89859	5.66e-19	1.76e-16		51	VIT_02s0025g02450	190.498	-1.20579	0.289137	-4.17029	3.04e-05	0.0010013
	52	VIT_01s0137g00770	204.394	1.06233	0.225358	4.71399	2.43e-06	0.00011412		52	VIT_02s0033g01340	144.993	-1.03757	0.2798	-3.70825	0.000208701	0.00466523
	53	VIT_01s0150g00170	45.2051	1.85693	0.564208	3.29122	0.000997551	0.0150865		53	VIT_03s0017g01210	7702.21	-1.19	0.225769	-5.27087	1.36e-07	8.8e-06
	54	VIT_01s0150g00330	15.4795	2.05506	0.681515	3.01543	0.00256618	0.0299361		54	VIT_03s0038g03970	3442.84	-1.06453	0.330599	-3.21999	0.00128197	0.0180692
	55	VIT_01s0150g00390	97.3844	1.93124	0.641637	3.00987	0.00261361	0.0303032		55	VIT_03s0038g04410	1347.98	-2.39789	0.846983	-2.8311	0.00463887	0.0454704
	56	VIT_01s0150g00410	20.2794	1.94386	0.675711	2.87676	0.00401776	0.0413766		56	VIT_03s0038g04550	801.105	-1.10834	0.246557	-4.49528	6.95e-06	0.000287923
	57	VIT_01s0150g00430	43.7561	1.46714	0.448368	3.27219	0.00106719	0.0158865		57	VIT_03s0063g01040	69.6277	-2.0641	0.500482	-4.12422	3.72e-05	0.00118865
	58	VIT_01s0150g00440	52.4493	1.4082	0.422524	3.33284	0.000859642	0.0134955		58	VIT_03s0063g01480	300.018	-1.32973	0.380994	-3.49017	0.000482721	0.00883515
	59	VIT_10s0003g00050	139.743	1.02987	0.330878	3.11252	0.00185495	0.0237084		59	VIT_04s0008g00220	168.046	-1.97171	0.305693	-6.44996	1.12e-10	1.34e-08
	60	VIT_10s0003g00220	925.387	2.12803	0.730599	2.91272	0.00358297	0.0381702		60	VIT_04s0008g03400	346.354	-1.30708	0.362133	-3.60939	0.000306923	0.00622371
	61	VIT_10s0003g00390	173.373	1.19815	0.315973	3.79194	0.000149472	0.00357944		61	VIT_04s0023g01110	2951.61	-1.14198	0.338886	-3.36982	0.000752176	0.012286
	62	VIT_10s0003g00480	20.0188	3.16423	0.893038	3.54322	0.000395269	0.00757534		62	VIT_04s0023g01700	2280	-1.143	0.318287	-3.59112	0.000329265	0.00653026
	63	VIT_10s0003g01030	177.953	1.51332	0.299339	5.05554	4.29e-07	2.5e-05		63	VIT_05s0020g04090	503.941	-1.17993	0.389759	-3.02734	0.00246713	0.0291389
	64	VIT_10s0003g01600	136.327	1.09099	0.389894	2.79817	0.00513935	0.0489683		64	VIT_05s0049g00570	710.275	-1.15608	0.341995	-3.3804	0.000723816	0.0119364
	65	VIT_10s0003g01990	159.713	2.67537	0.343099	7.79768	6.31e-15	1.39e-12		65	VIT_05s0049g01960	376.546	-1.23349	0.246113	-5.01191	5.39e-07	3.06e-05
	66	VIT_10s0003g02440	62.1415	2.83087	0.775251	3.65155	0.000260662	0.00553396		66	VIT_05s0062g01120	109.933	-1.05261	0.354458	-2.96963	0.00298163	0.0333873
	67	VIT_10s0003g02810	75.5009	1.5345	0.445997	3.44062	0.000580392	0.0101249		67	VIT_05s0077g02270	478.37	-1.23647	0.27165	-4.55169	5.32e-06	0.000226979
	68	VIT_10s0003g02890	921.727	3.05197	0.21642	14.102	3.69e-45	7e-42		68	VIT_05s0102g00430	326.109	-1.17251	0.324718	-3.61084	0.000305208	0.00620884
	69	VIT_10s0003g02900	26.299	4.62696	1.05494	4.386	1.15e-05	0.00043915		69	VIT_06s0004g01300	209.379	-1.58416	0.294046	-5.38744	7.15e-08	4.85e-06
	70	VIT_10s0003g03080	68.5481	1.91359	0.627271	3.05066	0.00228339	0.0275448		70	VIT_06s0004g02950	1876.25	-1.0277	0.304733	-3.37244	0.000745046	0.0121905
	71	VIT_10s0003g03410	41.9579	3.22885	1.14388	2.82272	0.00476184	0.0461828		71	VIT_06s0004g05460	783.171	-1.04395	0.278212	-3.75234	0.00017519	0.00407989
	72	VIT_10s0003g04090	160.707	1.41628	0.413319	3.4266	0.000611196	0.0105523		72	VIT_06s0009g00310	3746.49	-1.70541	0.276623	-6.16511	7.04e-10	7.47e-08
	73	VIT_10s0003g04540	75.568	2.73801	0.405538	6.75154	1.46e-11	1.94e-09		73	VIT_07s0005g00270	843.49	-1.00607	0.260608	-3.86049	0.000113162	0.00287525
	74	VIT_10s0003g05450	36.6979	1.29376	0.428847	3.01684	0.00255429	0.0298838		74	VIT_07s0005g00890	1605.58	-1.11892	0.387438	-2.88798	0.00387719	0.0403228
	75	VIT_10s0003g05480	45.3165	3.1237	0.948851	3.29209	0.000994459	0.0150637		75	VIT_07s0095g00190	12.1332	-2.27874	0.789485	-2.88636	0.00389729	0.0404432
	76	VIT_10s0042g00090	20.5411	2.01371	0.677086	2.97409	0.0029386	0.033081		76	VIT_07s0104g01060	661.976	-1.00223	0.29772	-3.36634	0.000761714	0.012378
	77	VIT_10s0042g00590	8.89631	6.51951	1.59982	4.07516	4.6e-05	0.00141911		77	VIT_07s0104g01420	340.886	-1.06616	0.236106	-4.51559	6.31e-06	0.000265724
	78	VIT_10s0042g00770	35.6937	6.0367	1.0385	5.8129	6.14e-09	5.25e-07		78	VIT_07s0129g01000	801.592	-1.18108	0.295903	-3.99144	6.57e-05	0.0018549
	79	VIT_10s0042g01150	123.824	1.21004	0.315359	3.83703	0.000124529	0.00308963		79	VIT_07s0130g00260	650.425	-1.2053	0.263612	-4.57224	4.83e-06	0.000208623
	80	VIT_10s0042g01180	38.8888	1.50822	0.474041	3.18162	0.00146452	0.0200264		80	VIT_08s0007g01590	66.2635	-1.24337	0.442838	-2.80773	0.00498921	0.0478742
	81	VIT_10s0042g01240	51.1683	1.59353	0.491663	3.24109	0.00119073	0.0172388		81	VIT_08s0007g02550	148.857	-1.71083	0.439415	-3.89342	9.88e-05	0.00257334
	82	VIT_10s0071g00150	114.076	3.1046	0.458743	6.76763	1.31e-11	1.8e-09		82	VIT_08s0007g03660	148.454	-2.59264	0.406559	-6.37702	1.81e-10	2.07e-08
	83	VIT_10s0071g00190	24.9582	2.58901	0.679368	3.8109	0.000138459	0.00337783		83	VIT_08s0007g03990	1489.92	-1.17161	0.323604	-3.62051	0.000294026	0.00607249
	84	VIT_10s0071g00320	83.5891	1.18045	0.351697	3.35645	0.000789509	0.0126991		84	VIT_08s0007g04350	28.9752	-1.92021	0.557442	-3.44468	0.000571741	0.01002
	85	VIT_10s0071g00860	115.379	2.58369	0.613675	4.21019	2.55e-05	0.000867904		85	VIT_08s0007g06990	565.972	-1.24661	0.313228	-3.97989	6.89e-05	0.00193299
	86	VIT_10s0092g00590	505.722	1.52015	0.285249	5.32921	9.86e-08	6.62e-06		86	VIT_08s0007g07550	2055.16	-1.11556	0.196419	-5.67949	1.35e-08	1.06e-06
	87	VIT_10s0116g00960	107.198	2.9383	0.417851	7.03193	2.04e-12	3.22e-10		87	VIT_08s0040g00030	911	-1.22177	0.230825	-5.29305	1.2e-07	7.93e-06
	88	VIT_10s0116g01180	40.2505	3.01282	0.98673	3.05333	0.00226313	0.0274293		88	VIT_08s0056g00330	90.6385	-1.05641	0.275223	-3.83838	0.000123849	0.00307777
	89	VIT_10s0116g01650	1456.36	1.30462	0.32672	3.99308	6.52e-05	0.00184654		89	VIT_08s0058g00470	240.108	-1.00916	0.201797	-5.00085	5.71e-07	3.21e-05
	90	VIT_10s0116g01760	35.6109	1.56935	0.483848	3.24347	0.00118083	0.0171347		90	VIT_08s0105g00380	67.7362	-1.94728	0.475821	-4.09247	4.27e-05	0.00133894
	91	VIT_11s0016g00040	211.015	1.17963	0.341279	3.45649	0.000547259	0.00967129		91	VIT_09s0002g00420	339.349	-1.03584	0.247008	-4.19353	2.75e-05	0.000927533
	92	VIT_11s0016g00220	47.343	2.86381	0.882088	3.24662	0.00116784	0.0170112		92	VIT_09s0002g01540	1480.69	-1.04463	0.252832	-4.13171	3.6e-05	0.00115278
	93	VIT_11s0016g01060	68.7686	1.43189	0.397649	3.60088	0.000317138	0.00636287		93	VIT_09s0002g03590	102.652	-1.24729	0.423128	-2.94779	0.00320056	0.0352767
	94	VIT_11s0016g01520	47.8306	4.84419	0.848105	5.71178	1.12e-08	8.92e-07		94	VIT_09s0002g03950	19.8556	-2.24783	0.585241	-3.84086	0.000122602	0.00305779
	95	VIT_11s0016g01640	12.3435	3.99105	1.26022	3.16694	0.0015405	0.0208104		95	VIT_09s0002g05160	329.637	-1.07205	0.297531	-3.60314	0.0003144	0.00632977
	96	VIT_11s0016g01660	5.40099	5.79953	1.6878	3.43616	0.000590024	0.0102552		96	VIT_09s0018g01210	1513.74	-1.08666	0.325434	-3.3391	0.000840499	0.0132607
	97	VIT_11s0016g01670	11.1492	6.84145	1.42925	4.78675	1.7e-06	8.29e-05		97	VIT_00s0194g00070	184.264	-1.59054	0.250365	-6.35288	2.11e-10	2.36e-08
	98	VIT_11s0016g02070	13.5897	3.78545	1.25366	3.01953	0.00253171	0.0296616		98	VIT_00s0199g00250	223.617	-1.10034	0.383695	-2.86773	0.00413424	0.0421191
	99	VIT_11s0016g02280	325.943	1.37787	0.448167	3.07446	0.00210886	0.0260402		99	VIT_00s0203g00120	139.723	-1.07182	0.336811	-3.18227	0.00146126	0.0200082
	100	VIT_11s0016g02470	91.5166	1.89852	0.290184	6.54245	6.05e-11	7.61e-09		100	VIT_00s0203g00140	502.423	-1.42367	0.240187	-5.92734	3.08e-09	2.8e-07
	101	VIT_11s0016g02480	58.2866	1.22473	0.435096	2.81486	0.0048799	0.0471351		101	VIT_00s0203g00150	388.402	-1.41846	0.254204	-5.58001	2.41e-08	1.83e-06
	102	VIT_11s0016g02520	182.501	1.64109	0.36567	4.4879	7.19e-06	0.000296147		102	VIT_00s0203g00180	441.87	-1.23536	0.18235	-6.77465	1.25e-11	1.75e-09
	103	VIT_11s0016g02780	21.9104	2.27419	0.689027	3.30059	0.000964822	0.0147649		103	VIT_00s0216g00060	162.826	-1.09859	0.364171	-3.0167	0.0025554	0.0298838
	104	VIT_11s0016g02850	909.829	1.14516	0.288118	3.97461	7.05e-05	0.00195903		104	VIT_00s0337g00040	357.364	-1.14085	0.261626	-4.36061	1.3e-05	0.000482698
	105	VIT_11s0016g02900	182.503	2.50074	0.580089	4.31096	1.63e-05	0.000585406		105	VIT_00s0375g00040	339.458	-1.24172	0.289181	-4.29393	1.76e-05	0.000627447
	106	VIT_11s0016g02940	14.3864	3.93418	1.29999	3.02632	0.00247549	0.0291831		106	VIT_00s0471g00010	206.582	-1.09765	0.241095	-4.55277	5.29e-06	0.000226832
	107	VIT_11s0016g03020	96.023	1.58985	0.368431	4.3152	1.59e-05	0.000576486		107	VIT_00s2171g00010	143.189	-1.07128	0.322033	-3.32661	0.000879091	0.0137439
	108	VIT_11s0016g03080	90.9592	3.22922	0.548007	5.89266	3.8e-09	3.37e-07		108	VIT_00s2171g00010	143.189	-1.07128	0.322033	-3.32661	0.000879091	0.0137439
	109	VIT_11s0016g03360	110.028	1.19539	0.295518	4.04508	5.23e-05	0.00157332
	110	VIT_11s0016g03750	41.8999	2.82138	0.802702	3.51486	0.000439992	0.00821953
	111	VIT_11s0016g04080	419.467	1.61708	0.253607	6.37631	1.81e-10	2.07e-08
	112	VIT_11s0016g04490	84.0701	1.06663	0.324644	3.28554	0.00101788	0.0152964
	113	VIT_11s0016g04750	105.579	1.1906	0.281889	4.22364	2.4e-05	0.000823553
	114	VIT_11s0037g00660	305.207	3.0058	0.266718	11.2696	1.85e-29	1.41e-26
	115	VIT_11s0037g00690	200.046	1.31762	0.328686	4.00877	6.1e-05	0.00176326
	116	VIT_11s0052g00100	237.182	2.17085	0.353514	6.14079	8.21e-10	8.61e-08
	117	VIT_11s0052g00350	84.8693	1.66899	0.4226	3.94935	7.84e-05	0.002137
	118	VIT_11s0052g00450	320.246	1.05915	0.175909	6.021	1.73e-09	1.66e-07
	119	VIT_11s0052g01060	7.80033	5.32946	1.47767	3.60665	0.00031017	0.00627615
	120	VIT_11s0052g01070	56.4478	3.3385	0.464263	7.19096	6.43e-13	1.1e-10
	121	VIT_11s0052g01420	22.1487	1.90435	0.560294	3.39883	0.000676747	0.0113947
	122	VIT_11s0052g01460	27.3301	7.16307	1.4071	5.09065	3.57e-07	2.1e-05
	123	VIT_11s0052g01620	71.62	4.27362	1.2972	3.29449	0.000985991	0.0149953
	124	VIT_11s0052g01800	474.738	2.04726	0.312429	6.55272	5.65e-11	7.15e-09
	125	VIT_11s0103g00520	200.578	2.188	0.244894	8.93446	4.09e-19	1.32e-16
	126	VIT_11s0118g00080	91.125	8.00192	1.12963	7.08369	1.4e-12	2.3e-10
	127	VIT_11s0118g00090	17.6425	3.68585	0.92675	3.97717	6.97e-05	0.00195228
	128	VIT_11s0118g00420	113.816	2.16302	0.652852	3.31319	0.000922374	0.0142329
	129	VIT_11s0149g00280	83.7075	1.47562	0.418467	3.52625	0.000421494	0.00794435
	130	VIT_11s0206g00090	42.7108	1.22298	0.377175	3.24246	0.00118503	0.0171824
	131	VIT_12s0028g00320	392.464	3.16177	0.303509	10.4174	2.07e-25	1.35e-22
	132	VIT_12s0028g00610	81.7971	1.26792	0.33232	3.81538	0.000135974	0.00333005
	133	VIT_12s0028g00860	23.8608	5.46362	1.03871	5.26	1.44e-07	9.24e-06
	134	VIT_12s0028g00940	49.8701	2.03227	0.706007	2.87854	0.00399524	0.0412566
	135	VIT_12s0028g01630	28.4711	1.61204	0.55614	2.89863	0.00374796	0.0393914
	136	VIT_12s0028g01650	19.1041	3.47322	0.918204	3.78262	0.000155186	0.00368179
	137	VIT_12s0028g02240	48.7255	2.49787	0.830842	3.00642	0.00264339	0.030518
	138	VIT_12s0028g02440	195.141	4.06876	0.583685	6.97081	3.15e-12	4.94e-10
	139	VIT_12s0028g02530	165.55	2.44896	0.448165	5.46441	4.64e-08	3.31e-06
	140	VIT_12s0028g02650	162.666	1.47777	0.477434	3.09523	0.00196662	0.0247359
	141	VIT_12s0028g03120	497.436	3.59749	0.839314	4.28623	1.82e-05	0.000648358
	142	VIT_12s0028g03190	36.4195	2.87833	1.00633	2.86023	0.00423333	0.0428298
	143	VIT_12s0034g00130	226.182	1.00046	0.2754	3.63275	0.000280421	0.00584878
	144	VIT_12s0034g01140	300.691	2.22695	0.456875	4.87432	1.09e-06	5.59e-05
	145	VIT_12s0034g02560	19.9423	3.55272	0.859478	4.13358	3.57e-05	0.00114702
	146	VIT_12s0034g02570	52.6063	2.50385	0.671852	3.72679	0.000193931	0.00442937
	147	VIT_12s0035g00010	22.4643	2.42532	0.583268	4.15816	3.21e-05	0.00104625
	148	VIT_12s0035g00020	45.2425	1.98957	0.577729	3.44378	0.000573652	0.0100442
	149	VIT_12s0035g00330	25.6453	2.35154	0.558042	4.2139	2.51e-05	0.000856815
	150	VIT_12s0035g00340	124.384	1.52319	0.409636	3.7184	0.000200489	0.00454633
	151	VIT_12s0035g00350	101.18	2.26133	0.411071	5.50108	3.77e-08	2.77e-06
	152	VIT_12s0035g01220	350.961	1.00071	0.257706	3.88314	0.000103117	0.00266644
	153	VIT_12s0035g01340	106.023	2.24188	0.743786	3.01414	0.00257708	0.030044
	154	VIT_12s0035g02190	22.9578	3.51575	1.16393	3.02058	0.00252288	0.0296471
	155	VIT_12s0055g00580	22.346	2.57871	0.67081	3.84417	0.00012096	0.00302878
	156	VIT_12s0055g00920	25.6451	8.04324	1.61866	4.96909	6.73e-07	3.68e-05
	157	VIT_12s0055g00990	14.5894	6.25532	1.57535	3.97076	7.16e-05	0.00197936
	158	VIT_12s0055g01110	792.212	1.18299	0.176759	6.69268	2.19e-11	2.85e-09
	159	VIT_12s0055g01150	56.7032	1.61283	0.399126	4.04091	5.32e-05	0.00159399
	160	VIT_12s0055g01280	22.5059	3.87591	0.841489	4.60601	4.1e-06	0.000182022
	161	VIT_12s0057g00010	340.955	1.09817	0.334238	3.2856	0.00101764	0.0152964
	162	VIT_12s0057g00100	89.3535	1.20649	0.380252	3.17288	0.00150935	0.0204757
	163	VIT_12s0057g00420	660.071	1.64609	0.316824	5.19561	2.04e-07	1.26e-05
	164	VIT_12s0057g00620	6.20661	5.99956	1.61397	3.71727	0.000201389	0.00456128
	165	VIT_12s0057g00760	5.74631	5.88844	1.61841	3.63842	0.000274321	0.00573774
	166	VIT_12s0057g00800	112.722	4.09924	0.468944	8.74143	2.3e-18	6.72e-16
	167	VIT_12s0057g00870	6.69332	6.10532	1.60698	3.79925	0.000145137	0.00349581
	168	VIT_12s0057g00950	275.704	1.18707	0.296932	3.99779	6.39e-05	0.0018221
	169	VIT_12s0057g01030	17.7232	2.27	0.660466	3.43696	0.000588272	0.0102341
	170	VIT_12s0057g01130	20.5236	3.574	0.729296	4.90062	9.55e-07	5.01e-05
	171	VIT_12s0057g01430	54.7252	2.41302	0.571211	4.22439	2.4e-05	0.000822311
	172	VIT_12s0057g01510	30.5764	4.3387	1.07592	4.03254	5.52e-05	0.00163892
	173	VIT_12s0059g00280	95.7556	2.84928	0.429355	6.6362	3.22e-11	4.16e-09
	174	VIT_12s0059g00870	29.5326	1.82878	0.605815	3.01872	0.00253848	0.0297227
	175	VIT_12s0059g00990	54.3967	2.53814	0.633746	4.00498	6.2e-05	0.00178489
	176	VIT_12s0059g01080	60.2094	1.97032	0.555731	3.54546	0.000391928	0.00752152
	177	VIT_12s0059g01740	12.3161	5.06717	1.61537	3.13685	0.00170773	0.0223536
	178	VIT_12s0059g02150	163.681	1.41369	0.335177	4.21773	2.47e-05	0.000843904
	179	VIT_12s0134g00270	28.6203	3.50124	0.693854	5.04608	4.51e-07	2.59e-05
	180	VIT_12s0134g00300	33.4864	1.55948	0.47817	3.26135	0.00110882	0.0163906
	181	VIT_12s0134g00390	69.6837	3.73383	0.693097	5.38717	7.16e-08	4.85e-06
	182	VIT_12s0178g00040	1423.57	2.33512	0.168478	13.8601	1.11e-43	1.91e-40
	183	VIT_13s0019g00300	263.042	1.44631	0.392522	3.68466	0.000229011	0.00499614
	184	VIT_13s0019g00480	73.7738	1.2864	0.314864	4.08557	4.4e-05	0.00137034
	185	VIT_13s0019g00920	13.9236	5.21789	1.74051	2.9979	0.00271845	0.0312515
	186	VIT_13s0019g01390	5.25892	5.7608	1.69955	3.38961	0.000699923	0.0116327
	187	VIT_13s0019g01430	5948.83	1.85237	0.256528	7.22093	5.16e-13	8.99e-11
	188	VIT_13s0019g01440	222.487	1.23022	0.343268	3.58384	0.000338586	0.00670111
	189	VIT_13s0019g01490	89.0364	1.35253	0.367603	3.67931	0.000233864	0.00506127
	190	VIT_13s0019g01650	100.499	3.55722	0.771519	4.61067	4.01e-06	0.000178828
	191	VIT_13s0019g02020	37.0651	3.10142	1.04675	2.96291	0.00304745	0.033984
	192	VIT_13s0019g02130	11.7607	2.53398	0.840044	3.01649	0.00255723	0.0298868
	193	VIT_13s0019g02150	13.7534	3.59533	1.22209	2.94196	0.00326143	0.0357608
	194	VIT_13s0019g02280	288.52	1.93301	0.194822	9.92193	3.34e-23	1.67e-20
	195	VIT_13s0019g02300	144.09	1.14311	0.264019	4.32964	1.49e-05	0.000545151
	196	VIT_13s0019g02490	111.904	3.08434	0.737004	4.18497	2.85e-05	0.000956393
	197	VIT_13s0019g02530	1302.26	3.42453	0.356004	9.61936	6.62e-22	3.07e-19
	198	VIT_13s0019g02540	546.168	1.24439	0.318711	3.90446	9.44e-05	0.00248596
	199	VIT_13s0019g03180	130.959	1.06493	0.376964	2.82503	0.00472765	0.0459216
	200	VIT_13s0019g03520	14.9002	4.29705	1.20851	3.55565	0.000377051	0.00730248
	201	VIT_13s0019g04030	41.4618	1.79268	0.57208	3.13361	0.00172669	0.0225241
	202	VIT_13s0019g04140	318.05	3.82233	0.227266	16.8187	1.78e-63	8.45e-60
	203	VIT_13s0019g04660	198.036	1.63272	0.479962	3.40177	0.000669505	0.0112953
	204	VIT_13s0019g04880	223.333	1.35738	0.305409	4.44447	8.81e-06	0.000346238
	205	VIT_13s0047g00010	43.9812	1.42135	0.476433	2.98332	0.00285143	0.0323492
	206	VIT_13s0047g00200	32.7711	2.82623	0.855675	3.30293	0.000956811	0.014669
	207	VIT_13s0047g00210	35.218	8.50334	1.38354	6.14608	7.94e-10	8.37e-08
	208	VIT_13s0064g00140	51.6048	1.62892	0.389585	4.18115	2.9e-05	0.000968901
	209	VIT_13s0064g00410	115.165	1.17724	0.327579	3.59376	0.000325946	0.00649837
	210	VIT_13s0064g00560	107.665	2.3216	0.64	3.6275	0.000286176	0.0059427
	211	VIT_13s0064g00950	61.0766	3.18438	0.935445	3.40414	0.000663738	0.0112279
	212	VIT_13s0064g01290	99.2504	1.19343	0.391853	3.0456	0.00232214	0.0278951
	213	VIT_13s0064g01470	42.8408	1.24567	0.396752	3.13968	0.00169134	0.0222464
	214	VIT_13s0064g01480	99.4569	2.42214	0.501218	4.8325	1.35e-06	6.75e-05
	215	VIT_13s0067g00330	378.218	1.21881	0.371747	3.27861	0.00104321	0.0155906
	216	VIT_13s0067g00700	34.9471	1.32555	0.44869	2.95427	0.00313407	0.0346244
	217	VIT_13s0067g01070	1413.53	1.01545	0.207882	4.88473	1.04e-06	5.37e-05
	218	VIT_13s0067g01270	76.8994	1.46694	0.406198	3.61141	0.000304539	0.00620855
	219	VIT_13s0067g01890	265.676	1.55894	0.341645	4.56304	5.04e-06	0.000217488
	220	VIT_13s0067g01940	29.072	2.07844	0.563294	3.6898	0.000224433	0.00491319
	221	VIT_13s0067g02560	31.4849	1.99577	0.498684	4.00208	6.28e-05	0.00180293
	222	VIT_13s0067g02630	30.0925	4.14045	1.0127	4.08854	4.34e-05	0.00135511
	223	VIT_13s0067g03040	370.356	1.1116	0.22863	4.862	1.16e-06	5.91e-05
	224	VIT_13s0067g03130	19.9598	4.39852	1.04585	4.20568	2.6e-05	0.000883792
	225	VIT_13s0067g03140	119.27	3.92544	0.523697	7.49562	6.6e-14	1.28e-11
	226	VIT_13s0067g03220	151.363	1.28033	0.287448	4.45415	8.42e-06	0.000335845
	227	VIT_13s0067g03250	27.2394	2.55386	0.893631	2.85785	0.00426527	0.043084
	228	VIT_13s0084g00130	1405.52	2.14038	0.356608	6.00206	1.95e-09	1.83e-07
	229	VIT_13s0084g00250	82.4732	2.09107	0.359628	5.81454	6.08e-09	5.22e-07
	230	VIT_13s0084g00310	3683.65	1.3994	0.154488	9.05832	1.32e-19	4.57e-17
	231	VIT_13s0084g00830	163.456	1.02302	0.347098	2.94736	0.00320502	0.0353041
	232	VIT_13s0139g00360	180.876	1.45552	0.377378	3.85693	0.000114819	0.00291346
	233	VIT_13s0156g00090	161.295	1.54304	0.342727	4.50223	6.72e-06	0.00027989
	234	VIT_13s0156g00150	83.4399	1.93868	0.334311	5.79903	6.67e-09	5.63e-07
	235	VIT_13s0156g00240	20.3066	3.92689	0.844555	4.64966	3.32e-06	0.000150254
	236	VIT_13s0156g00620	94.5092	1.09493	0.341071	3.21027	0.00132611	0.0185669
	237	VIT_13s0158g00360	85.0936	2.1029	0.599449	3.50806	0.000451385	0.00838286
	238	VIT_14s0006g01600	303.444	1.93646	0.273356	7.08401	1.4e-12	2.3e-10
	239	VIT_14s0006g02700	10.8417	4.2685	1.12697	3.7876	0.00015211	0.00362695
	240	VIT_14s0006g02850	149.264	1.57565	0.335434	4.69735	2.64e-06	0.000122305
	241	VIT_14s0006g02950	157.068	1.7182	0.432183	3.97562	7.02e-05	0.00195884
	242	VIT_14s0030g00650	249.377	1.80015	0.368779	4.88137	1.05e-06	5.45e-05
	243	VIT_14s0030g00960	185.35	1.07913	0.240535	4.48637	7.24e-06	0.000297632
	244	VIT_14s0030g01160	171.365	1.01974	0.29044	3.51103	0.000446369	0.00831412
	245	VIT_14s0030g02110	142.301	1.90378	0.388594	4.89916	9.62e-07	5.03e-05
	246	VIT_14s0030g02170	375.445	1.64852	0.288101	5.72202	1.05e-08	8.43e-07
	247	VIT_14s0060g00650	71.0917	1.33153	0.429308	3.10156	0.00192502	0.0243418
	248	VIT_14s0060g01470	230.347	2.34212	0.378234	6.19225	5.93e-10	6.47e-08
	249	VIT_14s0060g02300	32.3454	1.3374	0.46291	2.88911	0.00386337	0.0402601
	250	VIT_14s0060g02320	313.132	1.72979	0.216555	7.98775	1.37e-15	3.26e-13
	251	VIT_14s0066g00750	106.346	1.16963	0.270748	4.31999	1.56e-05	0.000566265
	252	VIT_14s0066g00760	12.4108	4.07108	0.973202	4.18319	2.87e-05	0.000962227
	253	VIT_14s0066g00780	55.6062	1.09507	0.379659	2.88435	0.00392225	0.0406284
	254	VIT_14s0066g00900	40.697	1.59265	0.454487	3.50429	0.00045783	0.00849425
	255	VIT_14s0066g01060	133.3	7.52604	1.88487	3.99286	6.53e-05	0.00184654
	256	VIT_14s0066g01150	236.745	1.13911	0.188421	6.04554	1.49e-09	1.48e-07
	257	VIT_14s0066g01240	34.8255	1.84456	0.502401	3.67148	0.000241147	0.00518343
	258	VIT_14s0066g01570	80.5315	3.78865	0.643443	5.88809	3.91e-09	3.45e-07
	259	VIT_14s0066g01810	62.2785	1.6642	0.465936	3.57173	0.000354627	0.00694616
	260	VIT_14s0066g01820	794.039	3.78036	0.373444	10.123	4.37e-24	2.59e-21
	261	VIT_14s0066g01830	196.311	4.99728	0.502249	9.9498	2.53e-23	1.3e-20
	262	VIT_14s0066g01970	32.4588	7.41385	2.30677	3.21395	0.00130922	0.0183794
	263	VIT_14s0066g02040	448.999	2.09812	0.273697	7.66586	1.78e-14	3.59e-12
	264	VIT_14s0066g02060	68.1912	2.53271	0.531511	4.76511	1.89e-06	9.05e-05
	265	VIT_14s0066g02180	22.3633	1.57269	0.514347	3.05764	0.0022309	0.0271253
	266	VIT_14s0066g02470	15.4603	2.31733	0.735715	3.14977	0.00163399	0.0217483
	267	VIT_14s0066g02610	148.138	3.1709	0.467427	6.78374	1.17e-11	1.66e-09
	268	VIT_14s0066g02660	13.1438	4.09943	1.34987	3.03691	0.00239019	0.0284783
	269	VIT_14s0066g02670	7.69809	6.30867	1.59593	3.95297	7.72e-05	0.00210791
	270	VIT_14s0068g00920	1889.43	1.01801	0.207075	4.91614	8.83e-07	4.68e-05
	271	VIT_14s0068g00930	766.227	1.5905	0.334757	4.75119	2.02e-06	9.67e-05
	272	VIT_14s0068g01040	77.8371	1.08566	0.298134	3.64152	0.000271038	0.0056906
	273	VIT_14s0068g01300	52.4809	3.6826	0.716633	5.13875	2.77e-07	1.66e-05
	274	VIT_14s0068g02150	116.586	1.18508	0.413745	2.86429	0.00417947	0.0425115
	275	VIT_14s0068g02290	40.5222	1.32137	0.4513	2.92791	0.00341244	0.0369849
	276	VIT_14s0081g00030	570.993	3.92869	0.778271	5.04797	4.47e-07	2.58e-05
	277	VIT_14s0081g00050	55.4719	6.69695	0.927117	7.22341	5.07e-13	8.91e-11
	278	VIT_14s0083g00250	3567.61	6.9848	0.396105	17.6337	1.36e-69	8.59e-66
	279	VIT_14s0083g00260	1551.31	1.29446	0.326115	3.96932	7.21e-05	0.00198844
	280	VIT_14s0083g00370	135.902	1.71268	0.461203	3.71351	0.000204407	0.00459367
	281	VIT_14s0083g00670	30.9151	3.14804	0.870632	3.61581	0.000299404	0.0061302
	282	VIT_14s0083g01100	121.156	1.96211	0.430307	4.5598	5.12e-06	0.000220371
	283	VIT_14s0083g01160	416.807	1.34193	0.348246	3.85338	0.000116496	0.0029403
	284	VIT_14s0108g00280	190.181	3.33155	0.32866	10.1368	3.79e-24	2.32e-21
	285	VIT_14s0108g00340	135.747	4.10559	0.542526	7.56756	3.8e-14	7.52e-12
	286	VIT_14s0108g00710	48.325	2.20105	0.771229	2.85396	0.00431786	0.0433562
	287	VIT_14s0108g00930	85.1499	3.88138	0.549122	7.06833	1.57e-12	2.52e-10
	288	VIT_14s0108g01000	42.9886	2.31152	0.581781	3.97319	7.09e-05	0.00196497
	289	VIT_14s0128g00110	251.847	1.71262	0.529999	3.23137	0.00123199	0.0176272
	290	VIT_14s0128g00190	92.2292	1.83034	0.614162	2.98022	0.00288043	0.0325808
	291	VIT_14s0128g00440	19.2015	3.33526	1.00091	3.33223	0.000861545	0.0135142
	292	VIT_14s0128g00780	113.486	2.0894	0.308958	6.76272	1.35e-11	1.82e-09
	293	VIT_14s0171g00400	383.749	3.60581	0.441483	8.1675	3.15e-16	7.97e-14
	294	VIT_14s0219g00090	50.0494	3.06122	0.776231	3.9437	8.02e-05	0.00218174
	295	VIT_14s0219g00230	282.342	2.34645	0.548107	4.28101	1.86e-05	0.000658813
	296	VIT_15s0021g00330	126.598	1.2205	0.362589	3.36606	0.000762512	0.0123802
	297	VIT_15s0021g02050	232.088	1.07042	0.36154	2.96071	0.00306926	0.0341276
	298	VIT_15s0021g02470	94.9994	1.0698	0.282514	3.7867	0.00015266	0.00363548
	299	VIT_15s0021g02670	63.7006	6.52022	1.05329	6.19034	6e-10	6.51e-08
	300	VIT_15s0024g01440	88.2528	1.39641	0.346273	4.03268	5.51e-05	0.00163892
	301	VIT_15s0046g00440	132.815	1.07005	0.333875	3.20494	0.00135093	0.0188119
	302	VIT_15s0046g01140	257.287	3.19527	0.412732	7.74177	9.8e-15	2.14e-12
	303	VIT_15s0046g03120	8.7733	3.50311	1.13815	3.07789	0.0020847	0.0258781
	304	VIT_15s0046g03420	11.6801	6.90967	1.42249	4.85746	1.19e-06	6.03e-05
	305	VIT_15s0046g03430	16.1431	4.84633	1.20639	4.01721	5.89e-05	0.0017187
	306	VIT_15s0048g00340	118.654	1.69447	0.490313	3.4559	0.000548467	0.00968363
	307	VIT_15s0048g00510	16.4125	4.08399	1.45854	2.80005	0.00510951	0.0487902
	308	VIT_15s0048g00620	15.4914	6.33825	1.37228	4.61878	3.86e-06	0.000172387
	309	VIT_15s0048g01240	114.24	1.02683	0.282109	3.63983	0.000272818	0.00572097
	310	VIT_15s0048g01850	196.047	1.02488	0.342857	2.98924	0.00279674	0.0318811
	311	VIT_15s0048g02070	13.3133	5.18031	1.35028	3.83647	0.000124813	0.00309264
	312	VIT_15s0048g02220	215.1	1.96746	0.570146	3.4508	0.000558918	0.0098416
	313	VIT_15s0048g02230	51.9207	2.16487	0.435646	4.96933	6.72e-07	3.68e-05
	314	VIT_15s0048g02240	232.852	1.94029	0.302572	6.41265	1.43e-10	1.68e-08
	315	VIT_15s0048g02300	245.016	1.27885	0.304684	4.19732	2.7e-05	0.000913789
	316	VIT_15s0048g02430	407.637	3.78983	0.983965	3.85159	0.000117353	0.00295407
	317	VIT_15s0048g02540	929.037	3.46072	0.271375	12.7525	3.02e-37	3.82e-34
	318	VIT_15s0107g00320	27.4557	3.66972	1.0717	3.42422	0.000616567	0.0105809
	319	VIT_16s0039g01310	77.1076	3.26784	0.56241	5.81042	6.23e-09	5.3e-07
	320	VIT_16s0013g00120	22.7077	2.40615	0.834901	2.88195	0.00395217	0.0408563
	321	VIT_16s0013g00970	14.1861	2.11449	0.701127	3.01585	0.00256262	0.0299143
	322	VIT_16s0013g01760	110.065	3.11692	0.482345	6.46202	1.03e-10	1.26e-08
	323	VIT_16s0013g01780	92.5148	1.97691	0.300716	6.57401	4.9e-11	6.24e-09
	324	VIT_16s0013g01920	45.1809	1.57662	0.483069	3.26377	0.00109941	0.0162895
	325	VIT_16s0022g00060	31.1042	2.32888	0.715719	3.25391	0.0011383	0.0166834
	326	VIT_16s0022g00080	407.636	1.65641	0.294756	5.61959	1.91e-08	1.49e-06
	327	VIT_16s0022g00240	427.091	1.65561	0.315625	5.24547	1.56e-07	9.86e-06
	328	VIT_16s0022g00660	221.988	1.36662	0.365202	3.74209	0.000182498	0.00421902
	329	VIT_16s0022g00670	93.0638	2.28811	0.498455	4.59041	4.42e-06	0.000194812
	330	VIT_16s0022g00680	72.0626	1.30668	0.434379	3.00816	0.00262831	0.0304398
	331	VIT_16s0022g01660	19.4844	3.02306	0.867397	3.4852	0.000491763	0.00895745
	332	VIT_16s0039g00520	151.368	1.63447	0.384597	4.24983	2.14e-05	0.000745029
	333	VIT_16s0039g01420	58.7896	1.97879	0.607509	3.25722	0.0011251	0.0165678
	334	VIT_16s0039g02040	375.675	1.44786	0.292091	4.9569	7.16e-07	3.87e-05
	335	VIT_16s0039g02300	21.7142	1.77186	0.539199	3.2861	0.00101584	0.0152899
	336	VIT_16s0039g02820	13.316	2.31134	0.815736	2.83344	0.00460497	0.0452862
	337	VIT_16s0050g00010	9.62077	4.06602	1.21515	3.34611	0.000819543	0.0130302
	338	VIT_16s0050g00170	27.8056	1.41693	0.497589	2.84759	0.00440511	0.0439585
	339	VIT_16s0050g00180	24.215	1.82359	0.609808	2.99043	0.00278586	0.0318528
	340	VIT_16s0050g00200	31.7526	1.72156	0.581187	2.96215	0.00305495	0.0340276
	341	VIT_16s0050g00400	199.038	3.89917	0.91147	4.27789	1.89e-05	0.000666852
	342	VIT_16s0050g00410	8.13699	3.39054	1.15567	2.93382	0.00334814	0.0364379
	343	VIT_16s0050g00670	19.4181	2.86239	1.02279	2.79862	0.00513217	0.0489244
	344	VIT_16s0050g01190	180.136	3.31243	0.322274	10.2783	8.83e-25	5.59e-22
	345	VIT_16s0050g01240	395.184	1.84064	0.35576	5.17382	2.29e-07	1.4e-05
	346	VIT_16s0050g01250	480.545	3.69703	0.408034	9.06059	1.3e-19	4.56e-17
	347	VIT_16s0050g01300	148.656	1.60226	0.429622	3.72947	0.000191885	0.00439323
	348	VIT_16s0050g01310	216.244	1.60273	0.455383	3.51951	0.000432337	0.00810846
	349	VIT_16s0050g01430	117.439	2.26194	0.510656	4.42947	9.45e-06	0.00036816
	350	VIT_16s0050g01530	11.653	2.65532	0.88984	2.98404	0.00284466	0.032311
	351	VIT_16s0050g01550	17.9906	3.23689	0.867322	3.73205	0.000189927	0.00435889
	352	VIT_16s0050g01650	111.565	4.24536	0.478749	8.86762	7.47e-19	2.29e-16
	353	VIT_16s0050g01690	92.8176	1.81369	0.332476	5.4551	4.89e-08	3.48e-06
	354	VIT_16s0050g01700	64.8956	1.34529	0.378967	3.5499	0.000385385	0.00742884
	355	VIT_16s0050g01890	216.92	3.15818	0.515317	6.12861	8.87e-10	9.25e-08
	356	VIT_16s0050g01900	93.5969	2.5875	0.360245	7.18262	6.84e-13	1.16e-10
	357	VIT_16s0050g01910	25.4557	4.05216	0.910907	4.44849	8.65e-06	0.000342135
	358	VIT_16s0050g01950	14.4353	2.55846	0.837848	3.05361	0.00226104	0.0274214
	359	VIT_16s0050g01980	21.1707	2.23015	0.631044	3.53406	0.000409222	0.00775927
	360	VIT_16s0050g02160	71.7157	1.3556	0.325334	4.1668	3.09e-05	0.00101435
	361	VIT_16s0050g02220	1502.94	6.69503	0.720045	9.29807	1.43e-20	5.78e-18
	362	VIT_16s0050g02230	389.7	6.4226	1.06674	6.02075	1.74e-09	1.66e-07
	363	VIT_16s0050g02330	685.485	1.90999	0.294377	6.48825	8.68e-11	1.06e-08
	364	VIT_16s0050g02340	1202.24	1.04675	0.198668	5.26885	1.37e-07	8.86e-06
	365	VIT_16s0050g02510	20.9691	4.81299	0.998034	4.82247	1.42e-06	7.04e-05
	366	VIT_16s0050g02710	18.3528	2.64404	0.743988	3.55387	0.000379604	0.00733696
	367	VIT_16s0098g00150	78.2127	1.28073	0.440577	2.90693	0.00364993	0.0386843
	368	VIT_16s0098g00250	30.5174	2.52279	0.681809	3.70015	0.000215476	0.00475964
	369	VIT_16s0098g00420	52.1176	1.93696	0.592652	3.2683	0.00108195	0.016081
	370	VIT_16s0098g00430	9.03874	6.53921	1.47002	4.44837	8.65e-06	0.000342135
	371	VIT_16s0098g00600	104.588	2.1352	0.315662	6.76421	1.34e-11	1.82e-09
	372	VIT_16s0098g00790	13.358	6.12617	1.86112	3.29166	0.000995973	0.0150746
	373	VIT_16s0098g00860	1160.58	4.77665	0.4157	11.4906	1.47e-30	1.21e-27
	374	VIT_16s0098g00890	664.175	1.10128	0.201934	5.45364	4.93e-08	3.49e-06
	375	VIT_16s0098g00900	601.757	2.33163	0.322312	7.23408	4.69e-13	8.31e-11
	376	VIT_16s0098g00970	399.232	2.4868	0.456696	5.4452	5.17e-08	3.65e-06
	377	VIT_16s0098g01150	159.826	1.62765	0.47067	3.45816	0.000543877	0.00962947
	378	VIT_16s0098g01160	78.3793	6.44778	0.893695	7.21474	5.4e-13	9.32e-11
	379	VIT_16s0098g01240	95.3478	1.19098	0.310832	3.83157	0.000127329	0.00314715
	380	VIT_16s0098g01580	1204.06	1.17779	0.263851	4.46383	8.05e-06	0.00032305
	381	VIT_16s0098g01720	146.682	1.26389	0.383804	3.29306	0.000991041	0.015048
	382	VIT_16s0098g01790	131.46	2.08133	0.534938	3.89079	9.99e-05	0.00259083
	383	VIT_16s0100g00750	8.41334	4.58066	1.52953	2.99482	0.00274608	0.0314738
	384	VIT_16s0148g00060	51.2251	2.78818	0.542954	5.13521	2.82e-07	1.68e-05
	385	VIT_16s0148g00070	29.4468	2.92944	0.655514	4.46893	7.86e-06	0.000320258
	386	VIT_16s0148g00210	176.906	1.44182	0.472873	3.04906	0.00229558	0.027646
	387	VIT_16s0148g00220	43.511	4.52067	0.767029	5.89375	3.78e-09	3.36e-07
	388	VIT_17s0000g00940	43.5419	2.66415	0.535963	4.97077	6.67e-07	3.68e-05
	389	VIT_17s0000g00710	310.298	1.10765	0.273916	4.04378	5.26e-05	0.00157708
	390	VIT_17s0000g00720	502.882	1.24824	0.19577	6.37606	1.82e-10	2.07e-08
	391	VIT_17s0000g00730	407.437	1.27614	0.24494	5.21	1.89e-07	1.18e-05
	392	VIT_17s0000g01280	28.4334	2.31914	0.713385	3.2509	0.0011504	0.0168151
	393	VIT_17s0000g01400	99.1106	1.1355	0.304861	3.72465	0.000195588	0.00445116
	394	VIT_17s0000g01410	53.7679	1.12051	0.401041	2.79399	0.00520614	0.0494922
	395	VIT_17s0000g02050	18.2436	1.91562	0.59872	3.19952	0.00137654	0.0190962
	396	VIT_17s0000g02360	202.856	4.69601	0.47099	9.9705	2.05e-23	1.08e-20
	397	VIT_17s0000g02370	48.6061	4.13498	0.556969	7.42407	1.14e-13	2.13e-11
	398	VIT_17s0000g02950	36.256	2.66251	0.757015	3.51712	0.000436259	0.00816453
	399	VIT_17s0000g03160	31.4773	2.06576	0.543688	3.79953	0.000144973	0.00349581
	400	VIT_17s0000g03230	384.483	3.50144	0.494527	7.08037	1.44e-12	2.33e-10
	401	VIT_17s0000g03290	57.5431	2.44336	0.762942	3.20256	0.00136214	0.0189403
	402	VIT_17s0000g03320	8.09139	4.44013	1.2935	3.43266	0.000597697	0.0103343
	403	VIT_17s0000g03330	10.0691	4.12974	1.29172	3.19709	0.00138821	0.0191903
	404	VIT_17s0000g03340	421.813	1.42741	0.200438	7.12145	1.07e-12	1.78e-10
	405	VIT_17s0000g03370	17.2862	6.49593	1.43321	4.53243	5.83e-06	0.000246478
	406	VIT_17s0000g03390	10.9341	3.82943	1.21611	3.14891	0.00163879	0.0217969
	407	VIT_17s0000g03420	71.9837	2.03171	0.402145	5.05217	4.37e-07	2.54e-05
	408	VIT_17s0000g03960	212.22	5.85126	0.610561	9.58341	9.39e-22	4.24e-19
	409	VIT_17s0000g04400	60.603	2.10275	0.379218	5.54497	2.94e-08	2.2e-06
	410	VIT_17s0000g04880	171.383	6.67933	1.27621	5.23374	1.66e-07	1.04e-05
	411	VIT_17s0000g04980	20.0984	2.96592	0.751366	3.94737	7.9e-05	0.00215168
	412	VIT_17s0000g05360	26.1457	2.12918	0.634456	3.35592	0.00079101	0.0127124
	413	VIT_17s0000g05690	6.17279	5.99248	1.99236	3.00773	0.0026321	0.0304431
	414	VIT_17s0000g05730	27.0908	2.96931	1.03492	2.86912	0.00411612	0.0420247
	415	VIT_17s0000g06350	760.511	2.74381	0.210578	13.0299	8.27e-39	1.21e-35
	416	VIT_17s0000g07350	259.02	1.51853	0.233076	6.51518	7.26e-11	9.07e-09
	417	VIT_17s0000g07370	26.1753	5.1886	1.13353	4.57738	4.71e-06	0.000204967
	418	VIT_17s0000g07420	21.4248	4.08935	0.984514	4.15367	3.27e-05	0.00106361
	419	VIT_17s0000g07560	630.752	2.47415	0.272415	9.08226	1.06e-19	3.88e-17
	420	VIT_17s0000g08720	472.092	2.43357	0.26515	9.17806	4.39e-20	1.63e-17
	421	VIT_17s0000g08770	196.022	1.21903	0.325605	3.7439	0.000181187	0.00419382
	422	VIT_17s0000g09610	280.418	1.95846	0.254722	7.68862	1.49e-14	3.1e-12
	423	VIT_17s0000g09640	725.405	1.11809	0.251457	4.44642	8.73e-06	0.000343812
	424	VIT_17s0000g09700	85.8426	5.17416	0.870353	5.9449	2.77e-09	2.52e-07
	425	VIT_17s0000g09710	1198.25	1.90056	0.243211	7.81442	5.52e-15	1.23e-12
	426	VIT_17s0000g09790	1312.04	1.4938	0.297734	5.01723	5.24e-07	2.99e-05
	427	VIT_17s0000g09800	55.9371	2.61174	0.808903	3.22874	0.00124335	0.0177035
	428	VIT_17s0000g09810	318.346	3.06432	1.03277	2.96709	0.00300629	0.0336039
	429	VIT_17s0053g00040	27.4989	2.48504	0.616932	4.02806	5.62e-05	0.00166228
	430	VIT_17s0053g00380	44.2324	2.59559	0.591276	4.38982	1.13e-05	0.000433244
	431	VIT_17s0053g00710	40.3963	1.68738	0.482867	3.4945	0.000474953	0.00870976
	432	VIT_17s0053g00990	62.5581	3.58104	0.835973	4.28368	1.84e-05	0.000653378
	433	VIT_18s0001g03810	66.8133	1.41926	0.352605	4.02507	5.7e-05	0.00167608
	434	VIT_18s0001g05700	142.661	1.86852	0.363546	5.13971	2.75e-07	1.65e-05
	435	VIT_18s0001g00030	296.421	2.69645	0.297308	9.06956	1.19e-19	4.28e-17
	436	VIT_18s0001g00040	33.9907	2.26647	0.627734	3.61056	0.000305542	0.00620898
	437	VIT_18s0001g00610	249.155	2.01208	0.37169	5.41335	6.19e-08	4.28e-06
	438	VIT_18s0001g01080	592.948	1.23915	0.181632	6.82231	8.96e-12	1.3e-09
	439	VIT_18s0001g01390	19.3478	2.44161	0.755915	3.23	0.00123789	0.0176788
	440	VIT_18s0001g01460	64.0569	2.30445	0.57634	3.99842	6.38e-05	0.00182
	441	VIT_18s0001g01500	40.5981	3.5526	0.668109	5.3174	1.05e-07	7.01e-06
	442	VIT_18s0001g02100	52.3844	1.41006	0.442747	3.1848	0.00144853	0.0198937
	443	VIT_18s0001g03160	295.258	1.50387	0.514775	2.92142	0.00348444	0.0375651
	444	VIT_18s0001g03570	55.9716	2.62634	0.872301	3.01082	0.00260544	0.0302454
	445	VIT_18s0001g03910	570.704	1.18635	0.28614	4.14603	3.38e-05	0.00109009
	446	VIT_18s0001g06320	9.35179	4.64379	1.49834	3.09929	0.00193985	0.0244478
	447	VIT_18s0001g06400	38.4755	5.73929	0.930329	6.1691	6.87e-10	7.35e-08
	448	VIT_18s0001g06600	23.6561	2.47425	0.847167	2.92062	0.00349335	0.0376299
	449	VIT_18s0001g06760	99.6577	1.49554	0.480185	3.11451	0.00184251	0.0236021
	450	VIT_18s0001g07320	273.892	2.3431	0.417754	5.60879	2.04e-08	1.57e-06
	451	VIT_18s0001g07770	109.53	1.6859	0.382242	4.41057	1.03e-05	0.000399357
	452	VIT_18s0001g08550	363.369	2.01943	0.2732	7.39175	1.45e-13	2.67e-11
	453	VIT_18s0001g08760	1168.55	1.38324	0.320374	4.31756	1.58e-05	0.000571438
	454	VIT_18s0001g08800	46.6525	1.33181	0.422621	3.1513	0.00162545	0.0216956
	455	VIT_18s0001g09060	35.7874	1.91499	0.553257	3.46129	0.000537585	0.00955371
	456	VIT_18s0001g09390	498.857	1.24604	0.23276	5.35333	8.64e-08	5.83e-06
	457	VIT_18s0001g09400	507.04	1.34651	0.303933	4.43028	9.41e-06	0.000367532
	458	VIT_18s0001g09820	9.64217	6.63124	1.51958	4.36386	1.28e-05	0.000476509
	459	VIT_18s0001g10070	12.4632	4.46208	1.51786	2.93972	0.00328514	0.0359378
	460	VIT_18s0001g11180	3791.8	6.56277	0.345241	19.0092	1.43e-80	1.36e-76
	461	VIT_18s0001g11240	15.3647	2.94273	0.81759	3.59928	0.000319102	0.00639347
	462	VIT_18s0001g11310	133.758	1.60182	0.512119	3.12782	0.00176109	0.0227882
	463	VIT_18s0001g11830	197.385	1.56771	0.393388	3.98515	6.74e-05	0.00189446
	464	VIT_18s0001g11950	21.1321	3.65824	0.859049	4.25848	2.06e-05	0.000718114
	465	VIT_18s0001g12390	162.262	1.76319	0.602229	2.92777	0.00341399	0.0369849
	466	VIT_18s0001g12420	232.352	1.25438	0.272138	4.60935	4.04e-06	0.000179544
	467	VIT_18s0001g12620	127.935	1.32281	0.266172	4.96977	6.7e-07	3.68e-05
	468	VIT_18s0001g12770	203.924	1.93937	0.410534	4.72402	2.31e-06	0.000108901
	469	VIT_18s0001g12980	105.932	1.4866	0.28686	5.18231	2.19e-07	1.34e-05
	470	VIT_18s0001g14170	46.3538	3.65588	0.903687	4.04552	5.22e-05	0.00157286
	471	VIT_18s0001g14440	40.2377	2.12422	0.581013	3.65606	0.000256117	0.00544966
	472	VIT_18s0001g14500	3896.55	1.03282	0.267863	3.85578	0.000115359	0.00291936
	473	VIT_18s0001g15120	151.716	3.96093	0.417842	9.47951	2.55e-21	1.08e-18
	474	VIT_18s0001g15130	39.6191	1.91366	0.549469	3.48275	0.000496293	0.00902264
	475	VIT_18s0001g15220	172.255	2.93068	0.326092	8.98727	2.53e-19	8.44e-17
	476	VIT_18s0001g15580	321.534	1.03825	0.258283	4.01982	5.82e-05	0.00170593
	477	VIT_18s0001g15660	17.8519	3.02365	0.916205	3.30019	0.000966208	0.0147654
	478	VIT_18s0041g00340	58.505	1.39995	0.433268	3.23113	0.00123301	0.0176272
	479	VIT_18s0041g00560	52.3652	3.56515	0.945783	3.76952	0.000163559	0.00385536
	480	VIT_18s0041g00740	18.814	3.79629	0.862781	4.40006	1.08e-05	0.000415792
	481	VIT_18s0072g00360	22.8173	3.261	1.00712	3.23794	0.00120396	0.017351
	482	VIT_18s0072g00980	13.75	2.91119	0.916195	3.17748	0.0014856	0.0202418
	483	VIT_18s0072g00990	431.966	2.25203	0.274749	8.19667	2.47e-16	6.51e-14
	484	VIT_18s0075g00280	186.129	4.54869	0.334114	13.6142	3.3e-42	5.21e-39
	485	VIT_18s0089g00210	70.8322	2.88723	0.648823	4.44995	8.59e-06	0.000341045
	486	VIT_18s0089g00630	245.19	4.98071	0.938777	5.30553	1.12e-07	7.43e-06
	487	VIT_18s0089g00650	22.661	6.89333	1.288	5.35199	8.7e-08	5.86e-06
	488	VIT_18s0089g00660	23.0788	2.17108	0.555623	3.90748	9.33e-05	0.00246198
	489	VIT_18s0089g00700	975.317	6.02509	0.368495	16.3505	4.31e-60	1.64e-56
	490	VIT_18s0089g01170	1180.83	1.76545	0.192326	9.17944	4.33e-20	1.63e-17
	491	VIT_18s0122g00230	265.154	1.27509	0.252974	5.0404	4.65e-07	2.66e-05
	492	VIT_18s0122g00240	290.137	3.13939	0.347864	9.02476	1.8e-19	6.1e-17
	493	VIT_18s0122g00550	61.7663	2.98596	0.774258	3.85655	0.000114999	0.00291412
	494	VIT_18s0122g00780	393.896	1.28313	0.288749	4.44377	8.84e-06	0.000346646
	495	VIT_18s0122g01160	27.5507	1.75204	0.524857	3.33812	0.000843465	0.0132855
	496	VIT_18s0157g00020	2850.55	2.57393	0.157802	16.3111	8.23e-60	2.6e-56
	497	VIT_18s0157g00040	16.908	3.62812	0.874458	4.149	3.34e-05	0.00108159
	498	VIT_18s0166g00190	27.3479	4.61544	0.84981	5.43114	5.6e-08	3.91e-06
	499	VIT_18s0166g00230	20.0474	4.74899	0.973324	4.87915	1.07e-06	5.5e-05
	500	VIT_19s0014g00160	345.957	2.56926	0.207592	12.3765	3.5e-35	4.16e-32
	501	VIT_19s0014g00500	60.1406	1.26562	0.366763	3.45078	0.00055897	0.0098416
	502	VIT_19s0014g00830	84.0968	1.05942	0.285755	3.70743	0.000209376	0.00466974
	503	VIT_19s0014g00960	140.489	1.00886	0.261177	3.86276	0.000112111	0.00286003
	504	VIT_19s0014g01530	59.9345	1.58531	0.4352	3.64272	0.00026977	0.00568044
	505	VIT_19s0014g01640	277.605	1.0131	0.261601	3.87269	0.000107643	0.00276463
	506	VIT_19s0014g01690	149.148	2.51018	0.684177	3.66891	0.00024359	0.00521821
	507	VIT_19s0014g02620	74.2374	4.77435	0.572137	8.34476	7.14e-17	1.96e-14
	508	VIT_19s0014g02770	1818.78	1.64566	0.24358	6.75613	1.42e-11	1.89e-09
	509	VIT_19s0014g02980	236.721	1.23379	0.296536	4.16065	3.17e-05	0.00104025
	510	VIT_19s0014g03180	75.1678	3.59011	0.564398	6.36095	2.01e-10	2.27e-08
	511	VIT_19s0014g03650	7.39529	3.23392	1.14545	2.82327	0.00475363	0.0461267
	512	VIT_19s0014g03660	446.138	1.79094	0.315101	5.6837	1.32e-08	1.04e-06
	513	VIT_19s0014g03770	77.0466	2.4607	0.391613	6.28351	3.31e-10	3.65e-08
	514	VIT_19s0014g03780	39.0471	2.4457	0.572951	4.26861	1.97e-05	0.000692634
	515	VIT_19s0014g04040	5.63549	5.85941	1.58366	3.69992	0.000215663	0.00475964
	516	VIT_19s0014g04050	4.92972	5.66417	1.63516	3.46398	0.000532249	0.00950337
	517	VIT_19s0014g04080	18.3671	5.65688	1.25359	4.51255	6.41e-06	0.000268373
	518	VIT_19s0014g04090	17.0322	2.39615	0.763303	3.13919	0.00169416	0.0222682
	519	VIT_19s0014g04130	34.2456	2.60307	0.703168	3.70192	0.000213972	0.00473896
	520	VIT_19s0014g04190	22.9387	2.9029	0.758374	3.8278	0.000129295	0.00319118
	521	VIT_19s0014g04210	24.4582	5.06271	0.902807	5.60775	2.05e-08	1.57e-06
	522	VIT_19s0014g04240	39.9479	1.76974	0.454067	3.89753	9.72e-05	0.0025371
	523	VIT_19s0014g04470	51.2667	3.8518	0.826109	4.66259	3.12e-06	0.000142923
	524	VIT_19s0014g04630	35.9797	4.40466	0.792294	5.55938	2.71e-08	2.05e-06
	525	VIT_19s0014g04640	91.1809	1.35155	0.323848	4.17341	3e-05	0.000991454
	526	VIT_19s0014g04650	74.5525	1.52355	0.44904	3.3929	0.000691566	0.0115342
	527	VIT_19s0014g04660	409.368	1.63401	0.330537	4.94349	7.67e-07	4.11e-05
	528	VIT_19s0014g04670	770.487	3.84149	0.400979	9.58029	9.68e-22	4.27e-19
	529	VIT_19s0014g05430	75.4415	1.83735	0.349132	5.26263	1.42e-07	9.14e-06
	530	VIT_19s0015g00320	86.4401	1.15893	0.328168	3.53152	0.000413171	0.00781074
	531	VIT_19s0015g00490	107.019	2.80549	0.746613	3.75762	0.000171534	0.00400951
	532	VIT_19s0015g01670	307.312	1.24355	0.249625	4.98166	6.3e-07	3.52e-05
	533	VIT_19s0027g00080	98.5326	1.69544	0.551083	3.07657	0.002094	0.0259596
	534	VIT_19s0027g01060	118.357	1.17133	0.361965	3.23603	0.00121205	0.0174278
	535	VIT_19s0027g01070	478.595	1.39582	0.297433	4.69288	2.69e-06	0.0001244
	536	VIT_19s0027g01230	100.087	6.47524	1.47923	4.37743	1.2e-05	0.000451327
	537	VIT_19s0085g00160	26.1639	7.10089	1.29193	5.49636	3.88e-08	2.83e-06
	538	VIT_19s0085g00650	92.6959	1.73017	0.373556	4.63162	3.63e-06	0.000163179
	539	VIT_19s0085g01110	72.2078	2.46159	0.683073	3.60371	0.000313711	0.00632977
	540	VIT_19s0090g00060	79.6224	1.45665	0.356985	4.08042	4.5e-05	0.00139877
	541	VIT_19s0090g00660	100.552	1.93949	0.52643	3.68424	0.000229387	0.00499858
	542	VIT_19s0090g00840	32.2371	2.91105	0.893728	3.2572	0.00112518	0.0165678
	543	VIT_19s0090g00900	19.3158	4.1758	1.47572	2.82967	0.00465953	0.0455865
	544	VIT_19s0090g00960	51.3118	1.95906	0.434438	4.50941	6.5e-06	0.000271771
	545	VIT_19s0090g01600	99.7212	3.28884	0.700546	4.69467	2.67e-06	0.000123616
	546	VIT_19s0090g01800	103.431	4.97624	0.49177	10.119	4.55e-24	2.62e-21
	547	VIT_19s0140g00230	26.2565	2.31286	0.596041	3.88037	0.000104297	0.00269328
	548	VIT_02s0012g00140	59.4225	2.03603	0.665433	3.0597	0.00221557	0.0270134
	549	VIT_02s0012g01570	416.013	1.02046	0.248249	4.11064	3.95e-05	0.00125652
	550	VIT_02s0025g00260	209.952	3.13341	0.570573	5.49168	3.98e-08	2.9e-06
	551	VIT_02s0025g00280	469.752	2.69976	0.329859	8.18459	2.73e-16	7.1e-14
	552	VIT_02s0025g00350	63.7887	3.49283	0.508445	6.86963	6.44e-12	9.7e-10
	553	VIT_02s0025g00540	91.2341	1.89506	0.390333	4.85499	1.2e-06	6.08e-05
	554	VIT_02s0025g00740	28.9537	4.12194	1.17435	3.50997	0.000448155	0.00833921
	555	VIT_02s0025g00750	7.79938	5.33039	1.46107	3.64827	0.000264017	0.00559893
	556	VIT_02s0025g00980	390.826	1.44322	0.465108	3.10298	0.00191582	0.0242471
	557	VIT_02s0025g01220	34.5982	2.74318	0.830428	3.30333	0.00095545	0.01466
	558	VIT_02s0025g01280	77.7367	3.3744	0.458527	7.35922	1.85e-13	3.38e-11
	559	VIT_02s0025g01380	628.466	3.00922	0.439585	6.84559	7.62e-12	1.11e-09
	560	VIT_02s0025g01430	89.2376	3.09095	0.539549	5.72876	1.01e-08	8.21e-07
	561	VIT_02s0025g01610	446.357	1.05853	0.255301	4.14621	3.38e-05	0.00109009
	562	VIT_02s0025g02640	10.8603	6.80671	1.45662	4.67294	2.97e-06	0.000136456
	563	VIT_02s0025g02650	108.559	3.74849	0.667429	5.61632	1.95e-08	1.51e-06
	564	VIT_02s0025g02850	51.983	2.46368	0.566426	4.34952	1.36e-05	0.000504776
	565	VIT_02s0025g02960	18.7883	2.22613	0.650522	3.42207	0.000621469	0.0106266
	566	VIT_02s0025g03490	83.2047	1.27936	0.398639	3.20932	0.00133049	0.0186092
	567	VIT_02s0025g04200	213.988	1.02124	0.277561	3.67934	0.000233842	0.00506127
	568	VIT_02s0025g04230	168.113	10.7568	1.20372	8.93629	4.02e-19	1.32e-16
	569	VIT_02s0025g04250	1861.1	6.26027	0.855537	7.31736	2.53e-13	4.57e-11
	570	VIT_02s0025g04260	216.977	7.25635	1.07159	6.77158	1.27e-11	1.77e-09
	571	VIT_02s0025g04270	265.278	8.5648	0.782033	10.952	6.5e-28	4.75e-25
	572	VIT_02s0025g04310	496.493	8.85449	1.53255	5.77761	7.58e-09	6.28e-07
	573	VIT_02s0025g04330	1078.47	4.32637	1.10152	3.92764	8.58e-05	0.00229966
	574	VIT_02s0025g05120	331.084	1.2838	0.337469	3.80421	0.000142258	0.00344834
	575	VIT_02s0033g01320	16.9016	4.15352	0.929812	4.46705	7.93e-06	0.000320258
	576	VIT_02s0033g01380	17.2323	2.66907	0.86083	3.10058	0.00193141	0.0243899
	577	VIT_02s0033g01400	29.8314	2.06493	0.559324	3.69182	0.000222653	0.00489464
	578	VIT_02s0087g00330	69.2518	1.69863	0.431863	3.93325	8.38e-05	0.002253
	579	VIT_02s0087g00910	33.5084	1.29332	0.44584	2.90087	0.00372131	0.0392392
	580	VIT_02s0087g01010	289.349	5.69739	0.471003	12.0963	1.1e-33	1.1e-30
	581	VIT_02s0154g00080	257.121	1.88839	0.567801	3.32579	0.000881669	0.013758
	582	VIT_02s0154g00090	68.7243	2.08633	0.672286	3.10334	0.00191353	0.0242471
	583	VIT_02s0154g00160	20.1219	2.60811	0.821033	3.17662	0.00149002	0.0202727
	584	VIT_02s0154g00350	213.537	1.34409	0.327746	4.10102	4.11e-05	0.00130334
	585	VIT_02s0154g00600	20.7602	2.35512	0.806785	2.91915	0.00350993	0.0377228
	586	VIT_02s0234g00130	367.664	1.91341	0.285483	6.70238	2.05e-11	2.7e-09
	587	VIT_02s0236g00030	1011.78	1.70521	0.24604	6.93063	4.19e-12	6.52e-10
	588	VIT_02s0236g00060	22.1148	4.60049	1.02464	4.48985	7.13e-06	0.000294086
	589	VIT_02s0236g00100	157.771	2.03134	0.375593	5.40835	6.36e-08	4.39e-06
	590	VIT_02s0236g00130	432.287	1.30253	0.212867	6.11898	9.42e-10	9.77e-08
	591	VIT_03s0017g00560	88.9398	1.08821	0.30299	3.59157	0.000328698	0.00652734
	592	VIT_03s0017g00650	234.861	1.1967	0.322468	3.71108	0.000206375	0.00462483
	593	VIT_03s0017g00660	24.961	1.66955	0.578537	2.88581	0.00390411	0.0404918
	594	VIT_03s0017g00920	70.3709	1.29492	0.310521	4.17015	3.04e-05	0.0010013
	595	VIT_03s0017g01300	455.847	1.49348	0.300475	4.97039	6.68e-07	3.68e-05
	596	VIT_03s0017g01550	13.4477	2.8835	0.827685	3.48382	0.000494315	0.0089953
	597	VIT_03s0017g02000	50.072	3.26377	0.596072	5.47546	4.36e-08	3.15e-06
	598	VIT_03s0017g02110	13.8939	5.24081	1.42522	3.6772	0.000235807	0.00509171
	599	VIT_03s0017g02170	94.2857	4.01938	0.66245	6.06745	1.3e-09	1.32e-07
	600	VIT_03s0038g02110	14.3371	2.68798	0.902671	2.9778	0.00290322	0.032741
	601	VIT_03s0038g02220	110.391	1.82465	0.626811	2.911	0.00360275	0.0383297
	602	VIT_03s0038g02400	311.353	1.37357	0.481213	2.8544	0.00431183	0.0433466
	603	VIT_03s0038g02450	97.8893	1.81849	0.305486	5.95277	2.64e-09	2.42e-07
	604	VIT_03s0038g02800	48.8097	3.22877	0.898249	3.59451	0.000325002	0.0064932
	605	VIT_03s0038g03220	122.927	3.02803	0.528477	5.72972	1.01e-08	8.19e-07
	606	VIT_03s0038g03410	1010.94	2.33211	0.23314	10.003	1.48e-23	8.25e-21
	607	VIT_03s0038g03430	206.908	1.9638	0.341288	5.7541	8.71e-09	7.16e-07
	608	VIT_03s0038g03530	242.168	1.7098	0.438528	3.89896	9.66e-05	0.00253261
	609	VIT_03s0038g03570	165.778	4.33531	0.971378	4.46305	8.08e-06	0.000323548
	610	VIT_03s0038g03660	40.6667	2.21531	0.776308	2.85365	0.00432202	0.0433562
	611	VIT_03s0038g03800	76.2904	1.87276	0.427305	4.38272	1.17e-05	0.000443138
	612	VIT_03s0038g04330	8.47256	3.11848	0.996922	3.12811	0.00175937	0.0227882
	613	VIT_03s0038g04670	847.53	1.17268	0.286528	4.09273	4.26e-05	0.00133894
	614	VIT_03s0063g00400	797.614	3.33181	0.422076	7.89387	2.93e-15	6.7e-13
	615	VIT_03s0063g00710	107.8	1.73647	0.312901	5.54958	2.86e-08	2.15e-06
	616	VIT_03s0063g00810	117.271	1.15494	0.399254	2.89273	0.00381905	0.039959
	617	VIT_03s0063g00970	4.97888	5.67742	1.68948	3.36046	0.000778127	0.0125799
	618	VIT_03s0063g01310	88.4019	1.08994	0.313403	3.47777	0.000505601	0.00916553
	619	VIT_03s0063g01930	234.599	2.29111	0.532182	4.30513	1.67e-05	0.000599924
	620	VIT_03s0063g01950	14.935	6.28908	1.71814	3.66041	0.000251809	0.00537003
	621	VIT_03s0063g02250	156.71	1.45552	0.410924	3.54207	0.000397004	0.00758825
	622	VIT_03s0088g00710	614.524	8.56181	1.42683	6.00059	1.97e-09	1.83e-07
	623	VIT_03s0088g00810	3385.14	7.55908	0.613475	12.3217	6.92e-35	7.72e-32
	624	VIT_03s0088g00890	22.5537	4.37145	1.17854	3.70922	0.0002079	0.00465324
	625	VIT_03s0088g01140	7.11626	5.19784	1.61388	3.22072	0.0012787	0.0180692
	626	VIT_03s0088g01200	33.0924	4.01225	0.592579	6.77083	1.28e-11	1.77e-09
	627	VIT_03s0088g01220	11.1014	4.923	1.30023	3.78624	0.000152943	0.00363766
	628	VIT_03s0088g01240	117.844	2.30111	0.71904	3.20026	0.00137304	0.0190658
	629	VIT_03s0091g00040	304.758	2.29147	0.479392	4.77996	1.75e-06	8.53e-05
	630	VIT_03s0091g00160	646.814	7.00793	0.453289	15.4602	6.44e-54	1.75e-50
	631	VIT_03s0091g00310	186.652	2.09144	0.524817	3.98509	6.75e-05	0.00189446
	632	VIT_03s0091g00420	681.013	2.66498	0.922147	2.88997	0.00385273	0.0401784
	633	VIT_03s0091g00450	71.1637	1.77719	0.523099	3.39743	0.000680211	0.0114251
	634	VIT_03s0091g00560	3611.86	1.26691	0.227123	5.57809	2.43e-08	1.85e-06
	635	VIT_03s0091g01120	41.0447	1.45887	0.504784	2.89009	0.00385134	0.0401784
	636	VIT_03s0091g01130	482.872	1.04256	0.173718	6.00145	1.96e-09	1.83e-07
	637	VIT_03s0091g01290	580.639	1.0086	0.249414	4.0439	5.26e-05	0.00157708
	638	VIT_03s0097g00510	851.619	1.93904	0.270353	7.17224	7.38e-13	1.24e-10
	639	VIT_03s0110g00170	123.492	3.7093	0.612634	6.05467	1.41e-09	1.41e-07
	640	VIT_03s0132g00070	41.0186	1.31595	0.426056	3.08868	0.0020105	0.0251544
	641	VIT_03s0180g00320	225.194	1.31764	0.351512	3.74849	0.000177905	0.00413298
	642	VIT_04s0008g00120	903.717	5.70602	0.688146	8.29187	1.11e-16	2.98e-14
	643	VIT_04s0008g00140	446.513	7.12594	1.04068	6.84741	7.52e-12	1.11e-09
	644	VIT_04s0008g00300	133.958	4.98032	1.48016	3.36472	0.000766226	0.0124299
	645	VIT_04s0008g00310	121.148	5.20482	0.535183	9.7253	2.35e-22	1.12e-19
	646	VIT_04s0008g00320	7.99295	4.41935	1.52797	2.8923	0.00382438	0.0399707
	647	VIT_04s0008g00330	149.2	5.58707	0.587352	9.51229	1.87e-21	8.05e-19
	648	VIT_04s0008g00370	33.8233	6.5603	1.1847	5.53752	3.07e-08	2.27e-06
	649	VIT_04s0008g00420	1135.06	2.68968	0.230927	11.6473	2.37e-31	2.04e-28
	650	VIT_04s0008g00440	413.902	4.21467	0.478918	8.8004	1.36e-18	4.11e-16
	651	VIT_04s0008g00450	110.441	1.10115	0.305612	3.60311	0.000314438	0.00632977
	652	VIT_04s0008g01110	860.722	1.24506	0.378491	3.28953	0.00100355	0.0151651
	653	VIT_04s0008g01140	29.8752	5.03713	1.01627	4.95647	7.18e-07	3.87e-05
	654	VIT_04s0008g01330	113.722	1.8511	0.436832	4.23756	2.26e-05	0.000779765
	655	VIT_04s0008g01470	337.285	3.74244	0.358512	10.4388	1.65e-25	1.12e-22
	656	VIT_04s0008g01490	356.627	1.43884	0.43762	3.28787	0.00100948	0.0152305
	657	VIT_04s0008g01860	9.25247	3.2546	0.97065	3.35301	0.000799368	0.0127818
	658	VIT_04s0008g02510	25.9966	6.16897	1.29197	4.77486	1.8e-06	8.73e-05
	659	VIT_04s0008g02880	16.5869	4.23567	1.43063	2.96071	0.00306932	0.0341276
	660	VIT_04s0008g03530	7.706	6.31145	1.74493	3.61701	0.000298022	0.00612089
	661	VIT_04s0008g03610	70.6887	1.43135	0.444507	3.22008	0.00128154	0.0180692
	662	VIT_04s0008g03780	194.394	1.46207	0.495693	2.94954	0.00318249	0.0351184
	663	VIT_04s0008g03840	69.0562	1.43495	0.411289	3.48891	0.000484994	0.00885113
	664	VIT_04s0008g04150	880.627	1.24869	0.421141	2.96502	0.00302665	0.0337718
	665	VIT_04s0008g05210	235.651	1.14825	0.273988	4.19087	2.78e-05	0.000935138
	666	VIT_04s0008g05300	119.711	2.12796	0.436777	4.87197	1.1e-06	5.64e-05
	667	VIT_04s0008g05450	62.7354	2.35291	0.816423	2.88197	0.00395192	0.0408563
	668	VIT_04s0008g05550	19.3612	3.32553	0.776188	4.28443	1.83e-05	0.000652396
	669	VIT_04s0008g05750	54.6435	4.89958	0.758939	6.45582	1.08e-10	1.29e-08
	670	VIT_04s0008g05760	525.831	3.51454	0.351738	9.99192	1.65e-23	8.97e-21
	671	VIT_04s0008g05830	86.7593	2.81336	0.812345	3.46326	0.000533672	0.00951982
	672	VIT_04s0008g06000	131.673	1.95225	0.443437	4.40255	1.07e-05	0.000411893
	673	VIT_04s0008g06570	202.977	1.43294	0.340187	4.21221	2.53e-05	0.000861703
	674	VIT_04s0008g06670	69.9121	3.01899	0.83125	3.63186	0.000281382	0.00586239
	675	VIT_04s0008g07080	226.33	4.63514	0.410318	11.2964	1.37e-29	1.08e-26
	676	VIT_04s0008g07140	115.732	5.65957	0.731361	7.73841	1.01e-14	2.17e-12
	677	VIT_04s0008g07230	3.84043	5.30817	1.84752	2.87313	0.0040643	0.0416976
	678	VIT_04s0023g00830	2230.98	2.68181	0.306585	8.74735	2.18e-18	6.48e-16
	679	VIT_04s0023g01100	129.439	4.42773	0.547171	8.09205	5.87e-16	1.47e-13
	680	VIT_04s0023g02610	89.2082	1.02352	0.287228	3.56344	0.000366026	0.00711801
	681	VIT_04s0023g03230	51.4162	1.41106	0.433342	3.25623	0.00112904	0.0165989
	682	VIT_04s0023g03360	40.3532	2.63595	0.878551	3.00034	0.00269676	0.0310774
	683	VIT_04s0023g03370	2331.22	1.08261	0.307663	3.51882	0.000433473	0.00812173
	684	VIT_04s0044g00040	41.3077	1.66799	0.536125	3.1112	0.00186329	0.0237989
	685	VIT_04s0044g00220	35.2764	1.89276	0.5115	3.70041	0.000215254	0.00475964
	686	VIT_04s0044g00290	38.3041	3.6694	1.04759	3.50269	0.000460587	0.00852873
	687	VIT_04s0044g00660	47.9134	2.63039	0.552004	4.76517	1.89e-06	9.05e-05
	688	VIT_04s0044g00680	30.7144	3.09115	0.642862	4.80842	1.52e-06	7.5e-05
	689	VIT_04s0044g00720	74.0061	2.58978	0.431414	6.00302	1.94e-09	1.83e-07
	690	VIT_04s0044g00750	41.4903	2.94401	0.658782	4.46886	7.86e-06	0.000320258
	691	VIT_04s0044g00840	15.6723	6.35547	1.6725	3.79999	0.000144704	0.00349425
	692	VIT_04s0044g01010	42.8754	2.25681	0.57074	3.95418	7.68e-05	0.00210337
	693	VIT_04s0044g01020	43.3752	1.89456	0.523819	3.61682	0.000298242	0.00612089
	694	VIT_04s0044g01100	21.4355	3.48528	1.07361	3.24632	0.00116909	0.0170164
	695	VIT_04s0044g01150	1152.96	4.71309	0.404574	11.6495	2.31e-31	2.04e-28
	696	VIT_04s0044g01430	677.731	1.43749	0.247958	5.79731	6.74e-09	5.66e-07
	697	VIT_04s0069g00970	36.68	7.59169	1.52268	4.98574	6.17e-07	3.46e-05
	698	VIT_04s0069g00990	20.3457	3.54788	0.981384	3.61518	0.000300142	0.00613869
	699	VIT_04s0079g00240	98.9916	2.39123	0.371301	6.44013	1.19e-10	1.42e-08
	700	VIT_04s0079g00790	286.44	3.28796	0.54961	5.98235	2.2e-09	2.03e-07
	701	VIT_04s0210g00170	54.1135	1.6497	0.394589	4.18081	2.9e-05	0.000968901
	702	VIT_05s0020g00890	621.149	1.36086	0.203104	6.70031	2.08e-11	2.72e-09
	703	VIT_05s0020g01310	337.366	2.39305	0.406548	5.88627	3.95e-09	3.47e-07
	704	VIT_05s0020g02830	292.97	1.34001	0.315805	4.24314	2.2e-05	0.000762017
	705	VIT_05s0020g02890	74.0263	2.40589	0.788607	3.05081	0.00228222	0.0275448
	706	VIT_05s0020g02910	36.6083	2.48365	0.747674	3.32183	0.000894283	0.0138899
	707	VIT_05s0020g03030	52.657	2.11345	0.560554	3.77029	0.00016306	0.00385166
	708	VIT_05s0020g03240	63.0996	5.26117	0.76638	6.86496	6.65e-12	9.94e-10
	709	VIT_05s0020g03270	24.4288	4.74179	0.924215	5.13061	2.89e-07	1.71e-05
	710	VIT_05s0020g03290	6.83871	5.14054	1.50144	3.42375	0.000617642	0.0105897
	711	VIT_05s0020g03350	16.4885	2.73689	0.975445	2.80578	0.00501945	0.048043
	712	VIT_05s0020g03870	221.592	1.20532	0.330021	3.65224	0.000259959	0.00552522
	713	VIT_05s0020g04000	151.379	1.28598	0.369527	3.48007	0.000501283	0.00910465
	714	VIT_05s0020g04220	94.5259	1.81902	0.638107	2.85065	0.00436305	0.0436765
	715	VIT_05s0020g04390	188.601	1.03169	0.338232	3.05025	0.00228648	0.0275539
	716	VIT_05s0020g04560	135.782	1.37119	0.316062	4.33836	1.44e-05	0.000524967
	717	VIT_05s0020g04610	632.855	1.37996	0.238311	5.79059	7.01e-09	5.86e-07
	718	VIT_05s0020g04740	71.7255	1.00119	0.344356	2.90742	0.00364419	0.0386622
	719	VIT_05s0029g00690	27.8175	1.69091	0.588085	2.87528	0.00403673	0.0415269
	720	VIT_05s0029g01470	11.4294	4.98194	1.30608	3.81443	0.000136498	0.00333858
	721	VIT_05s0029g01480	16.9962	5.54134	1.26463	4.38177	1.18e-05	0.000443316
	722	VIT_05s0049g00090	814.36	2.42201	0.296253	8.17548	2.95e-16	7.56e-14
	723	VIT_05s0049g00930	74.8771	2.3492	0.432251	5.4348	5.49e-08	3.84e-06
	724	VIT_05s0049g00940	1521.23	1.77768	0.302366	5.87924	4.12e-09	3.59e-07
	725	VIT_05s0049g01010	76.1626	3.87756	0.609871	6.358	2.04e-10	2.3e-08
	726	VIT_05s0049g01020	18.4104	5.66195	1.23238	4.59433	4.34e-06	0.000191631
	727	VIT_05s0049g01290	118.619	3.90513	1.3075	2.98671	0.00281995	0.0321071
	728	VIT_05s0049g01420	44.9699	2.80809	0.513012	5.47373	4.41e-08	3.17e-06
	729	VIT_05s0049g01560	9.55581	4.76468	1.43683	3.31611	0.00091281	0.0141202
	730	VIT_05s0049g02080	314.074	1.29896	0.350314	3.70797	0.000208928	0.00466523
	731	VIT_05s0051g00590	141.847	3.23672	0.688696	4.69978	2.6e-06	0.000121156
	732	VIT_05s0077g01280	26.8479	2.94925	1.02254	2.88423	0.0039237	0.0406284
	733	VIT_05s0077g01750	25.2802	1.68049	0.575512	2.91999	0.00350045	0.0376635
	734	VIT_05s0077g02120	25.76	3.51166	0.886531	3.96113	7.46e-05	0.00205495
	735	VIT_05s0077g02330	188.933	1.52478	0.531481	2.86893	0.00411863	0.0420277
	736	VIT_05s0094g00220	82.6686	3.09256	0.402121	7.69062	1.46e-14	3.09e-12
	737	VIT_05s0094g00340	19.1145	5.09505	1.36805	3.72431	0.000195854	0.00445187
	738	VIT_05s0094g01300	191.119	5.25677	1.13559	4.62913	3.67e-06	0.000164767
	739	VIT_05s0094g01530	634.339	1.7898	0.277138	6.45816	1.06e-10	1.28e-08
	740	VIT_05s0102g00190	612.601	1.92569	0.364375	5.28493	1.26e-07	8.23e-06
	741	VIT_05s0102g00620	147.563	2.6821	0.290654	9.22784	2.76e-20	1.09e-17
	742	VIT_05s0102g00710	1012.85	1.08973	0.299079	3.64363	0.00026882	0.00568044
	743	VIT_05s0102g00830	6.38041	6.0404	1.80058	3.3547	0.000794506	0.012735
	744	VIT_05s0102g00870	45.9686	2.42468	0.60348	4.01783	5.87e-05	0.00171778
	745	VIT_05s0102g01010	37.7665	1.92206	0.564852	3.40276	0.000667094	0.0112646
	746	VIT_06s0004g00310	5.91921	4.92668	1.70889	2.88297	0.00393942	0.040769
	747	VIT_06s0004g00330	7.03606	6.17958	1.56919	3.93807	8.21e-05	0.00221765
	748	VIT_06s0004g00340	8.8813	5.52266	1.64445	3.35836	0.000784067	0.0126544
	749	VIT_06s0004g00960	45.5273	2.10354	0.70752	2.97312	0.00294792	0.0331074
	750	VIT_06s0004g00980	147.943	2.11703	0.587608	3.60279	0.000314821	0.00632977
	751	VIT_06s0004g00990	851.791	2.20098	0.333046	6.60865	3.88e-11	4.97e-09
	752	VIT_06s0004g01000	397.367	5.21409	0.865317	6.02564	1.68e-09	1.62e-07
	753	VIT_06s0004g01380	2414.84	1.03161	0.178318	5.78522	7.24e-09	6.03e-07
	754	VIT_06s0004g01400	65.7276	1.78487	0.473801	3.76713	0.000165137	0.00387908
	755	VIT_06s0004g01670	40.2276	3.78842	0.774534	4.89122	1e-06	5.21e-05
	756	VIT_06s0004g02540	16.7857	3.88929	1.15841	3.35744	0.000786692	0.0126752
	757	VIT_06s0004g02550	18.9125	7.6037	1.59443	4.7689	1.85e-06	8.95e-05
	758	VIT_06s0004g02620	1312.78	1.45809	0.385604	3.78131	0.000156005	0.0036966
	759	VIT_06s0004g02690	90.6863	3.26466	0.544643	5.99413	2.05e-09	1.89e-07
	760	VIT_06s0004g03330	92.7032	1.35247	0.440855	3.06784	0.00215614	0.0265049
	761	VIT_06s0004g03400	179.218	1.44366	0.467106	3.09064	0.00199728	0.0250386
	762	VIT_06s0004g03550	8868.49	1.06459	0.157362	6.76522	1.33e-11	1.82e-09
	763	VIT_06s0004g03650	502.014	1.74566	0.22767	7.66751	1.75e-14	3.58e-12
	764	VIT_06s0004g03660	666.77	1.74918	0.144188	12.1313	7.21e-34	7.61e-31
	765	VIT_06s0004g03760	59.1701	2.52497	0.846426	2.9831	0.00285347	0.0323529
	766	VIT_06s0004g04470	5485.17	1.07704	0.241106	4.46707	7.93e-06	0.000320258
	767	VIT_06s0004g04490	148.103	1.54277	0.445525	3.46281	0.000534561	0.00952674
	768	VIT_06s0004g04580	485.451	1.02727	0.231864	4.43048	9.4e-06	0.000367532
	769	VIT_06s0004g04860	480.512	2.84697	0.924413	3.07976	0.00207168	0.0257677
	770	VIT_06s0004g05670	241.582	2.97991	0.357986	8.32408	8.5e-17	2.3e-14
	771	VIT_06s0004g06840	80.5642	3.02539	0.385236	7.85335	4.05e-15	9.15e-13
	772	VIT_06s0004g07650	1830.37	1.50228	0.342825	4.38205	1.18e-05	0.000443316
	773	VIT_06s0004g07740	401.976	4.16393	0.270121	15.4151	1.3e-53	3.08e-50
	774	VIT_06s0009g01090	66.5585	2.42841	0.835668	2.90595	0.00366135	0.0387144
	775	VIT_06s0009g01110	239.617	2.78852	0.911782	3.05832	0.0022258	0.0270806
	776	VIT_06s0061g00970	33.623	2.01523	0.524743	3.84042	0.000122825	0.00305934
	777	VIT_06s0061g01380	164.114	2.43991	0.650083	3.75322	0.000174576	0.00407058
	778	VIT_06s0061g01490	132.313	2.43268	0.322162	7.55111	4.32e-14	8.44e-12
	779	VIT_06s0080g01090	183.051	1.01413	0.249902	4.05811	4.95e-05	0.0015096
	780	VIT_06s0080g01200	51.3527	5.49109	1.68383	3.26108	0.00110989	0.0163935
	781	VIT_06s0080g01260	65.848	1.02113	0.361191	2.82713	0.00469672	0.0457852
	782	VIT_07s0141g00930	198.162	5.38584	0.449437	11.9835	4.33e-33	4.11e-30
	783	VIT_07s0005g00010	49.5561	1.86942	0.53115	3.51957	0.000432248	0.00810846
	784	VIT_07s0005g00030	171.217	1.24926	0.286044	4.36736	1.26e-05	0.000470785
	785	VIT_07s0005g00090	23.3861	2.57075	0.797492	3.22354	0.00126615	0.0179474
	786	VIT_07s0005g00660	2144.55	1.14479	0.251502	4.55181	5.32e-06	0.000226979
	787	VIT_07s0005g00720	6.94753	6.1602	1.81357	3.39672	0.000681985	0.0114347
	788	VIT_07s0005g00740	71.9551	6.29023	2.09108	3.00813	0.0026286	0.0304398
	789	VIT_07s0005g00920	7.16432	6.20335	1.5147	4.09543	4.21e-05	0.00133074
	790	VIT_07s0005g00930	8.87719	5.51979	1.73657	3.17856	0.00148006	0.0201953
	791	VIT_07s0005g01030	61.5314	2.82417	0.786348	3.5915	0.000328774	0.00652734
	792	VIT_07s0005g01220	687.778	1.21907	0.274165	4.44647	8.73e-06	0.000343812
	793	VIT_07s0005g01950	41.4466	1.67295	0.528147	3.16758	0.00153716	0.0207801
	794	VIT_07s0005g02060	179.257	1.45636	0.49599	2.93628	0.00332173	0.0361919
	795	VIT_07s0005g02070	359.478	2.91659	0.294529	9.90254	4.06e-23	1.98e-20
	796	VIT_07s0005g02080	574.886	2.20977	0.27622	8.00003	1.24e-15	3.03e-13
	797	VIT_07s0005g02180	18.9012	6.62842	1.49985	4.41939	9.9e-06	0.000384967
	798	VIT_07s0005g02560	28.6454	7.23415	1.40404	5.15237	2.57e-07	1.55e-05
	799	VIT_07s0005g02580	14.2406	4.26003	1.28343	3.31925	0.000902581	0.0140074
	800	VIT_07s0005g03140	37.2492	7.61301	1.37982	5.5174	3.44e-08	2.53e-06
	801	VIT_07s0005g03230	17.1005	3.92823	0.981831	4.00092	6.31e-05	0.00180901
	802	VIT_07s0005g03690	108.158	1.39129	0.395602	3.5169	0.000436617	0.00816453
	803	VIT_07s0005g04100	16.4207	2.80432	0.838082	3.34612	0.000819514	0.0130302
	804	VIT_07s0005g04130	46.3063	4.35392	0.917171	4.74712	2.06e-06	9.84e-05
	805	VIT_07s0005g04270	40.2092	2.36858	0.703608	3.36634	0.000761723	0.012378
	806	VIT_07s0005g04890	237.732	2.4731	0.331049	7.47048	7.99e-14	1.52e-11
	807	VIT_07s0005g05520	210.049	2.68716	0.601752	4.46555	7.99e-06	0.000321143
	808	VIT_07s0005g05680	11.5117	5.00245	1.31897	3.79269	0.000149024	0.00357582
	809	VIT_07s0005g05720	44.046	1.35932	0.391949	3.46809	0.000524166	0.00938553
	810	VIT_07s0031g00470	90.274	2.49325	0.700957	3.55692	0.000375225	0.00727454
	811	VIT_07s0031g00490	101.816	2.3637	0.543702	4.34742	1.38e-05	0.000508655
	812	VIT_07s0031g00700	45.5909	2.36546	0.636834	3.71441	0.000203676	0.00458574
	813	VIT_07s0031g01040	98.6817	5.02371	1.38237	3.63414	0.000278914	0.00582376
	814	VIT_07s0031g01380	22.7013	4.94569	0.954737	5.18015	2.22e-07	1.35e-05
	815	VIT_07s0031g01710	389.845	6.69597	1.31605	5.08794	3.62e-07	2.13e-05
	816	VIT_07s0031g01920	216.208	2.234	0.391881	5.7007	1.19e-08	9.48e-07
	817	VIT_07s0031g01930	54.0031	1.11729	0.366219	3.05089	0.00228166	0.0275448
	818	VIT_07s0031g02390	245.521	1.8306	0.326067	5.6142	1.97e-08	1.52e-06
	819	VIT_07s0031g02540	60.295	2.33385	0.452025	5.16309	2.43e-07	1.47e-05
	820	VIT_07s0031g02550	301.805	1.96425	0.506445	3.87851	0.000105098	0.00270658
	821	VIT_07s0104g00180	8.72572	6.48696	1.60796	4.03428	5.48e-05	0.00163203
	822	VIT_07s0104g00500	21.1524	2.68184	0.922339	2.90765	0.0036416	0.0386622
	823	VIT_07s0104g00650	13.689	4.5933	1.33265	3.44675	0.000567383	0.0099528
	824	VIT_07s0104g00800	83.4955	1.51138	0.406806	3.71524	0.000203011	0.00457618
	825	VIT_07s0104g00890	37.3861	2.24542	0.694386	3.23368	0.00122208	0.0175321
	826	VIT_07s0104g01150	53.4275	1.83728	0.558038	3.2924	0.000993363	0.0150591
	827	VIT_07s0104g01830	83.1515	2.20021	0.734256	2.99652	0.00273078	0.0313552
	828	VIT_07s0129g00240	340.8	1.98089	0.320327	6.18395	6.25e-10	6.74e-08
	829	VIT_07s0129g00360	28.1154	3.14787	0.779217	4.03979	5.35e-05	0.00159909
	830	VIT_07s0129g00960	489.787	1.05705	0.213998	4.93955	7.83e-07	4.18e-05
	831	VIT_07s0130g00160	98.177	1.99082	0.306507	6.4952	8.29e-11	1.02e-08
	832	VIT_07s0141g00890	36.28	1.81159	0.495297	3.65759	0.000254593	0.00542332
	833	VIT_07s0151g00340	259.848	1.2752	0.329819	3.86638	0.000110463	0.0028256
	834	VIT_07s0197g00170	100.225	2.04273	0.413571	4.93926	7.84e-07	4.18e-05
	835	VIT_08s0007g00130	2239.95	1.21044	0.199767	6.05924	1.37e-09	1.37e-07
	836	VIT_08s0007g00310	54.8712	1.33518	0.470918	2.83527	0.00457866	0.0450976
	837	VIT_08s0007g00760	122.667	2.25547	0.695158	3.24454	0.00117639	0.0171095
	838	VIT_08s0007g00810	5.63851	4.84579	1.58127	3.06449	0.00218044	0.0266998
	839	VIT_08s0007g00830	366.33	1.47012	0.229055	6.41819	1.38e-10	1.63e-08
	840	VIT_08s0007g01230	7.3317	5.24135	1.6278	3.2199	0.00128236	0.0180692
	841	VIT_08s0007g01400	131.29	1.75143	0.369888	4.73503	2.19e-06	0.000103409
	842	VIT_08s0007g01530	182.735	1.73967	0.334032	5.2081	1.91e-07	1.19e-05
	843	VIT_08s0007g01560	224.036	3.80046	0.522899	7.26806	3.65e-13	6.53e-11
	844	VIT_08s0007g01680	142.946	1.52298	0.458397	3.3224	0.000892477	0.0138732
	845	VIT_08s0007g02110	58.2793	2.4174	0.497833	4.85583	1.2e-06	6.07e-05
	846	VIT_08s0007g02370	514.814	1.14753	0.253724	4.52275	6.1e-06	0.000257453
	847	VIT_08s0007g02470	80.0166	3.21411	0.769102	4.17904	2.93e-05	0.000973053
	848	VIT_08s0007g02800	44.3009	2.3774	0.592138	4.01495	5.95e-05	0.00173085
	849	VIT_08s0007g02940	15.4728	5.39735	1.32618	4.06985	4.7e-05	0.00144714
	850	VIT_08s0007g03900	72.4775	1.55063	0.499279	3.10573	0.00189809	0.0241298
	851	VIT_08s0007g04550	64.9644	2.04365	0.440005	4.64461	3.41e-06	0.00015361
	852	VIT_08s0007g05100	52.2662	1.48255	0.366005	4.05064	5.11e-05	0.00154866
	853	VIT_08s0007g05270	184.751	1.85126	0.473198	3.91223	9.14e-05	0.00242754
	854	VIT_08s0007g05790	1604.07	1.18854	0.237332	5.0079	5.5e-07	3.12e-05
	855	VIT_08s0007g05990	15.3839	3.51245	1.14104	3.07829	0.00208191	0.0258604
	856	VIT_08s0007g06030	10.6684	6.77973	1.43146	4.73623	2.18e-06	0.000103057
	857	VIT_08s0007g06060	6945.76	9.18988	0.367304	25.0198	3.72e-138	7.06e-134
	858	VIT_08s0007g06220	60.1736	1.22509	0.386961	3.16593	0.00154587	0.0208663
	859	VIT_08s0007g06500	10.6087	4.21649	1.34287	3.13992	0.00168995	0.0222464
	860	VIT_08s0007g06560	28.289	3.46497	0.798158	4.3412	1.42e-05	0.000520228
	861	VIT_08s0007g06800	29.8548	2.51478	0.834615	3.0131	0.00258594	0.0300743
	862	VIT_08s0007g07190	11.1185	5.85106	1.47996	3.95353	7.7e-05	0.00210599
	863	VIT_08s0007g07330	32.7371	3.36343	0.973563	3.45477	0.000550771	0.00971528
	864	VIT_08s0007g07490	16.1799	3.09398	1.08153	2.86074	0.00422647	0.0428298
	865	VIT_08s0007g08030	44.9548	2.87686	0.769457	3.73882	0.000184886	0.00426383
	866	VIT_08s0007g08050	272.583	1.37359	0.239977	5.72383	1.04e-08	8.38e-07
	867	VIT_08s0007g08120	46.4146	1.88752	0.513132	3.67843	0.000234672	0.00507297
	868	VIT_08s0007g08260	791.586	1.62877	0.267545	6.08785	1.14e-09	1.18e-07
	869	VIT_08s0007g08310	1384.87	2.13807	0.314339	6.8018	1.03e-11	1.49e-09
	870	VIT_08s0007g08460	340.262	4.81154	1.27896	3.76208	0.000168505	0.0039533
	871	VIT_08s0007g08520	109.463	1.42531	0.358706	3.97348	7.08e-05	0.00196497
	872	VIT_08s0007g08750	276.554	1.71994	0.316279	5.43806	5.39e-08	3.79e-06
	873	VIT_08s0032g00300	10.8724	4.95709	1.44952	3.41982	0.000626619	0.0106929
	874	VIT_08s0040g01770	61.3435	2.68711	0.507832	5.29134	1.21e-07	7.97e-06
	875	VIT_08s0040g01890	286.179	1.00548	0.344804	2.9161	0.00354442	0.0379095
	876	VIT_08s0040g02070	11.4368	5.89903	1.99656	2.9546	0.00313076	0.034613
	877	VIT_08s0040g02170	28.9129	8.21735	1.38729	5.92331	3.16e-09	2.85e-07
	878	VIT_08s0040g02590	53.0206	3.2662	0.848253	3.8505	0.000117875	0.00296326
	879	VIT_08s0056g00640	130.206	1.17401	0.378138	3.10472	0.00190462	0.0241804
	880	VIT_08s0056g01240	30.8488	1.60853	0.540894	2.97384	0.002941	0.0330884
	881	VIT_08s0056g01300	138.953	2.2167	0.351052	6.31446	2.71e-10	3.01e-08
	882	VIT_08s0056g01500	32.0009	2.7993	0.512007	5.46732	4.57e-08	3.27e-06
	883	VIT_08s0056g01530	30.6358	2.22688	0.781472	2.8496	0.00437746	0.0437746
	884	VIT_08s0056g01700	171.478	1.13461	0.329174	3.44684	0.000567184	0.0099528
	885	VIT_08s0058g00150	166.391	1.84437	0.296468	6.22115	4.94e-10	5.41e-08
	886	VIT_08s0058g00590	129.347	1.00897	0.263991	3.82199	0.00013238	0.00325041
	887	VIT_08s0058g00690	89.0236	2.49013	0.45123	5.51854	3.42e-08	2.52e-06
	888	VIT_08s0058g00860	24.4762	5.04691	0.971475	5.1951	2.05e-07	1.26e-05
	889	VIT_08s0058g00990	23.0723	3.70649	1.09795	3.37583	0.000735943	0.0120937
	890	VIT_08s0058g01390	1099.24	2.95708	0.331389	8.92329	4.53e-19	1.43e-16
	891	VIT_08s0105g00420	226.114	1.20141	0.262082	4.58411	4.56e-06	0.000199451
	892	VIT_08s0105g00430	70.3011	1.8026	0.401202	4.49299	7.02e-06	0.000290404
	893	VIT_08s0105g00500	97.3997	2.92486	0.766877	3.81398	0.000136745	0.0033403
	894	VIT_09s0002g00260	28.5462	2.90761	0.942768	3.08411	0.00204159	0.0254595
	895	VIT_09s0002g00320	187.253	3.00684	0.605989	4.96187	6.98e-07	3.81e-05
	896	VIT_09s0002g00330	104.995	1.80195	0.444464	4.0542	5.03e-05	0.0015326
	897	VIT_09s0002g00410	292.143	1.41975	0.23501	6.04122	1.53e-09	1.5e-07
	898	VIT_09s0002g00670	51.3165	1.31365	0.413966	3.17333	0.001507	0.0204598
	899	VIT_09s0002g01090	4857.91	2.18247	0.276144	7.90336	2.71e-15	6.28e-13
	900	VIT_09s0002g01440	149.643	1.14051	0.33177	3.43766	0.000586772	0.0102174
	901	VIT_09s0002g01710	62.2919	2.49922	0.623843	4.00616	6.17e-05	0.00178012
	902	VIT_09s0002g02880	24.1502	3.72027	0.856097	4.34561	1.39e-05	0.000511499
	903	VIT_09s0002g02990	189.072	6.59606	0.516607	12.7681	2.47e-37	3.35e-34
	904	VIT_09s0002g03010	22.741	4.33244	0.920796	4.7051	2.54e-06	0.000118329
	905	VIT_09s0002g03020	14.818	3.62944	1.29082	2.81173	0.00492758	0.0474749
	906	VIT_09s0002g03250	330.126	1.10982	0.38101	2.91284	0.00358153	0.0381702
	907	VIT_09s0002g04560	66.1537	3.91322	0.662441	5.90728	3.48e-09	3.13e-07
	908	VIT_09s0002g05080	18.5822	3.05265	0.922606	3.30872	0.000937232	0.0144038
	909	VIT_09s0002g05490	4.89626	5.65272	1.92309	2.9394	0.00328853	0.0359541
	910	VIT_09s0002g05560	31.6894	3.74505	0.915081	4.09259	4.27e-05	0.00133894
	911	VIT_09s0002g05810	59.3136	2.74905	0.674099	4.07812	4.54e-05	0.00141035
	912	VIT_09s0002g06890	14.6305	4.69351	1.29503	3.62424	0.000289808	0.00599843
	913	VIT_09s0002g06900	113.188	9.22209	1.92599	4.78823	1.68e-06	8.25e-05
	914	VIT_09s0002g07610	24.6653	4.74181	0.877094	5.40628	6.43e-08	4.43e-06
	915	VIT_09s0002g09120	18.9328	3.41385	0.900887	3.78943	0.000150994	0.00360486
	916	VIT_09s0018g00240	185.679	3.66982	0.437281	8.39236	4.76e-17	1.33e-14
	917	VIT_09s0018g00440	98.4492	4.92707	0.528723	9.31881	1.18e-20	4.85e-18
	918	VIT_09s0018g01050	5.99193	5.94472	1.82179	3.26312	0.00110192	0.0163012
	919	VIT_09s0018g01390	31.3965	1.68344	0.486504	3.46027	0.00053963	0.00958108
	920	VIT_09s0054g00080	36.0506	3.09916	0.714192	4.3394	1.43e-05	0.000523508
	921	VIT_09s0054g00110	16.5245	4.47885	1.03536	4.32589	1.52e-05	0.000553435
	922	VIT_09s0054g00300	111.637	6.02769	1.83718	3.28096	0.00103456	0.015498
	923	VIT_09s0054g01620	330.749	1.77105	0.355541	4.98129	6.32e-07	3.52e-05
	924	VIT_09s0054g01740	134.293	2.43669	0.644052	3.78338	0.000154712	0.00367515
	925	VIT_09s0070g00480	66.3773	2.5047	0.797105	3.14224	0.00167658	0.022164
	926	VIT_00s0131g00340	7.58897	5.29276	1.68305	3.14474	0.00166233	0.0220483
	927	VIT_00s0131g00350	23.5533	3.46968	1.23657	2.80589	0.00501785	0.048043
	928	VIT_00s0153g00050	532.741	1.51764	0.303317	5.00347	5.63e-07	3.18e-05
	929	VIT_00s0179g00150	62.6581	1.177	0.333366	3.53065	0.000414533	0.0078287
	930	VIT_00s0179g00280	19.6727	7.66363	1.45315	5.27379	1.34e-07	8.72e-06
	931	VIT_00s0179g00340	32.0053	2.36944	0.792606	2.98944	0.00279492	0.0318811
	932	VIT_00s0179g00370	27.4986	3.732	0.681485	5.47627	4.34e-08	3.15e-06
	933	VIT_00s0181g00010	164.739	1.50154	0.343138	4.37589	1.21e-05	0.000453635
	934	VIT_00s0187g00010	84.4364	5.67421	0.707869	8.01591	1.09e-15	2.69e-13
	935	VIT_00s0194g00030	3739.44	1.03981	0.192368	5.40531	6.47e-08	4.43e-06
	936	VIT_00s0194g00330	86.8754	1.63609	0.334066	4.89751	9.71e-07	5.06e-05
	937	VIT_00s0201g00060	34.1893	2.0179	0.665009	3.03439	0.00241019	0.0286805
	938	VIT_00s0211g00030	33.4397	1.57922	0.496801	3.17878	0.00147896	0.0201947
	939	VIT_00s0225g00090	1045.75	1.90184	0.325807	5.83733	5.3e-09	4.58e-07
	940	VIT_00s0261g00040	49.9955	2.87419	0.738512	3.89187	9.95e-05	0.00258539
	941	VIT_00s0269g00150	43.2348	1.53802	0.413601	3.7186	0.000200334	0.00454633
	942	VIT_00s0270g00130	511.878	2.12341	0.199455	10.6461	1.82e-26	1.28e-23
	943	VIT_00s0274g00070	452.219	1.39712	0.188285	7.42023	1.17e-13	2.18e-11
	944	VIT_00s0283g00030	1379.03	1.27514	0.27873	4.57483	4.77e-06	0.000207
	945	VIT_00s0301g00090	25.655	2.39675	0.678427	3.53281	0.000411169	0.00778768
	946	VIT_00s0302g00020	14.3704	5.29908	1.31564	4.02774	5.63e-05	0.00166228
	947	VIT_00s0304g00020	36.1218	3.54047	0.761237	4.65095	3.3e-06	0.00014967
	948	VIT_00s0304g00080	116.99	1.69408	0.460938	3.67529	0.00023758	0.00511835
	949	VIT_00s0316g00010	51.778	1.43444	0.390684	3.67161	0.000241032	0.00518343
	950	VIT_00s0317g00140	32.8677	5.92451	1.11211	5.32729	9.97e-08	6.66e-06
	951	VIT_00s0340g00050	142.341	2.09889	0.322373	6.51074	7.48e-11	9.28e-09
	952	VIT_00s0340g00060	49.2573	2.65341	0.525842	5.04602	4.51e-07	2.59e-05
	953	VIT_00s0341g00080	19.791	3.05492	1.06146	2.87803	0.00400171	0.0413009
	954	VIT_00s0357g00080	13.1575	4.5354	1.2516	3.62367	0.00029045	0.00600516
	955	VIT_00s0366g00020	144.519	1.14198	0.274548	4.15949	3.19e-05	0.00104376
	956	VIT_00s0374g00020	37.4901	6.74202	1.14349	5.89601	3.72e-09	3.33e-07
	957	VIT_00s0388g00010	40.462	1.60749	0.407678	3.94305	8.05e-05	0.00218433
	958	VIT_00s0388g00020	34.3184	3.78374	0.627692	6.02803	1.66e-09	1.61e-07
	959	VIT_00s0388g00060	39.222	2.02178	0.487347	4.14855	3.35e-05	0.00108185
	960	VIT_00s0394g00010	58.4537	1.35201	0.426139	3.17269	0.00151033	0.0204757
	961	VIT_00s0398g00060	28.6824	1.91552	0.539139	3.55293	0.000380968	0.00735583
	962	VIT_00s0454g00030	36.9416	2.62438	0.650523	4.03426	5.48e-05	0.00163203
	963	VIT_00s0480g00030	87.5213	1.79238	0.635761	2.81927	0.00481326	0.0466101
	964	VIT_00s0480g00040	57.594	2.09737	0.701613	2.98935	0.00279569	0.0318811
	965	VIT_00s0487g00050	25.7577	1.68185	0.599112	2.80724	0.00499683	0.0478771
	966	VIT_00s0508g00040	15.5261	3.71964	1.22154	3.04504	0.00232646	0.0279035
	967	VIT_00s0510g00050	147.8	1.3546	0.27988	4.83996	1.3e-06	6.54e-05
	968	VIT_00s0515g00020	20.7704	2.18759	0.680159	3.21629	0.00129858	0.0182706
	969	VIT_00s0524g00030	275.27	1.18305	0.231842	5.10282	3.35e-07	1.98e-05
	970	VIT_00s0615g00030	94.8167	4.23339	0.552101	7.66778	1.75e-14	3.58e-12
	971	VIT_00s0625g00020	620.725	4.46293	0.313019	14.2577	4.01e-46	8.47e-43
	972	VIT_00s0658g00020	22.7546	1.9796	0.688693	2.87443	0.00404756	0.0416041
	973	VIT_00s0701g00010	87.9455	1.3928	0.347028	4.01351	5.98e-05	0.0017388
	974	VIT_00s0753g00010	42.5843	1.73556	0.407288	4.26126	2.03e-05	0.000713148
	975	VIT_00s0780g00030	56.2404	5.2765	0.76433	6.90343	5.08e-12	7.83e-10
	976	VIT_00s0780g00040	58.5109	7.35303	1.20992	6.07727	1.22e-09	1.25e-07
	977	VIT_00s1194g00020	88.8951	1.68937	0.3981	4.24358	2.2e-05	0.000761922
	978	VIT_00s1830g00010	4.15381	5.41651	1.73606	3.12001	0.00180846	0.0232709
	979	VIT_00s1955g00010	86.7525	1.07208	0.303486	3.53257	0.000411541	0.00778768
	980	VIT_00s1995g00010	965.441	1.78496	0.330744	5.39678	6.78e-08	4.63e-06
	981	VIT_00s2341g00010	76.3899	1.31505	0.322536	4.07723	4.56e-05	0.00141144
	982	VIT_00s2349g00010	489.924	1.09885	0.191559	5.73638	9.67e-09	7.91e-07
	983	VIT_00s2419g00010	17.9915	2.55628	0.707899	3.61108	0.000304925	0.00620884
	984	VIT_00s2558g00010	15.2896	3.50733	1.13595	3.08757	0.00201803	0.0252321
	985	VIT_00s2576g00010	234.311	1.70713	0.410997	4.15362	3.27e-05	0.00106361
	986	VIT_00s2840g00010	90.7363	1.67972	0.518908	3.23703	0.00120782	0.0173802

## Sheet: Supplementary I-ii
Supplementary I-ii
				2.Result of Differential gene expression analysis in Phase II infected Plants using DESeq2
									Phase II Control Vs Phase II Infected
			Up-regulated DEGs									Down-regulated DEGs
	S.No	Gene_symbol	baseMean	log2FoldChange	lfcSE	stat	pvalue	padj		S.No	Gene_symbol	baseMean	log2FoldChange	lfcSE	stat	pvalue	padj
	1	VIT_01s0010g02440	512.174	1.16837	0.312907	3.73392	0.000188522	0.0350016		1	VIT_01s0010g02070	470.88	-1.28563	0.271407	-4.73692	2.17e-06	0.00188009
	2	VIT_01s0011g02600	76.9266	5.0795	1.11263	4.5653	4.99e-06	0.00324117		2	VIT_13s0067g03200	502.506	-1.05945	0.178289	-5.94233	2.81e-09	5.11e-06
	3	VIT_01s0011g03070	130.392	3.23894	0.818452	3.9574	7.58e-05	0.019695		3	VIT_18s0001g14870	1109.12	-1.14056	0.30931	-3.68745	0.000226515	0.0371301
	4	VIT_01s0011g03440	340.21	1.36372	0.294866	4.62486	3.75e-06	0.00288858
	5	VIT_01s0011g03960	20.6536	6.79097	1.64563	4.12667	3.68e-05	0.0113503
	6	VIT_01s0011g04980	320.32	1.135	0.273927	4.14343	3.42e-05	0.0113503
	7	VIT_01s0127g00540	944.265	3.67391	1.01784	3.60952	0.000306766	0.0416439
	8	VIT_01s0127g00560	3914.4	3.7126	1.0488	3.53985	0.000400357	0.0485633
	9	VIT_01s0150g00390	69.7554	4.523	1.19427	3.78725	0.000152324	0.0307146
	10	VIT_10s0003g02890	494.063	2.96296	0.231799	12.7825	2.05e-37	1.87e-33
	11	VIT_10s0071g00150	44.4076	3.7438	0.993647	3.76773	0.000164736	0.031613
	12	VIT_10s0092g00470	57.6997	1.22028	0.328568	3.71394	0.000204054	0.036162
	13	VIT_10s0116g01720	147.719	1.51961	0.423527	3.58799	0.000333232	0.0439359
	14	VIT_11s0016g03160	1178.88	1.12744	0.289448	3.89513	9.81e-05	0.0228947
	15	VIT_11s0052g01800	311.205	2.32819	0.419207	5.5538	2.8e-08	3.42e-05
	16	VIT_12s0028g00320	180.972	2.91484	0.353618	8.24291	1.68e-16	6.12e-13
	17	VIT_12s0028g02440	35.3567	4.84146	1.32879	3.64351	0.000268942	0.0394629
	18	VIT_12s0055g01110	452.202	1.17407	0.254047	4.62148	3.81e-06	0.00288858
	19	VIT_12s0057g01430	44.6071	4.14309	1.04929	3.94846	7.87e-05	0.020097
	20	VIT_12s0059g00280	66.0406	1.13284	0.305178	3.71205	0.000205586	0.036162
	21	VIT_12s0059g00960	58.6292	3.12885	0.843411	3.70976	0.000207459	0.036162
	22	VIT_12s0134g00390	55.1147	4.47922	1.22717	3.65003	0.000262208	0.0391055
	23	VIT_13s0019g04140	155.099	3.13283	0.311313	10.0633	8.03e-24	4.87e-20
	24	VIT_13s0019g04660	239.037	2.75641	0.616861	4.46845	7.88e-06	0.00434416
	25	VIT_13s0064g00950	48.9074	4.96511	1.21304	4.09313	4.26e-05	0.0126946
	26	VIT_13s0067g00220	149.426	3.14047	0.889049	3.5324	0.000411811	0.0489732
	27	VIT_13s0067g01940	15.4093	4.08849	1.14865	3.55939	0.000371712	0.0469673
	28	VIT_13s0067g03140	94.523	4.58174	1.10397	4.15023	3.32e-05	0.0113503
	29	VIT_14s0066g00880	21.2443	3.52641	0.920361	3.83156	0.000127335	0.0275817
	30	VIT_14s0066g02680	48.7266	6.56004	1.51791	4.32175	1.55e-05	0.00707452
	31	VIT_14s0068g01040	65.1967	1.49892	0.373078	4.01772	5.88e-05	0.0159583
	32	VIT_14s0083g00700	364.128	2.73153	0.671675	4.06675	4.77e-05	0.0135536
	33	VIT_14s0128g00460	14.168	6.24054	1.67707	3.72111	0.00019835	0.0358069
	34	VIT_14s0171g00400	174.241	3.36003	0.807982	4.15855	3.2e-05	0.0112067
	35	VIT_15s0046g01140	105.389	2.95536	0.751258	3.93388	8.36e-05	0.0204687
	36	VIT_15s0046g01570	68.4682	4.41183	1.21308	3.63689	0.00027595	0.0397604
	37	VIT_15s0048g02430	560.15	6.0424	1.70677	3.54025	0.000399743	0.0485633
	38	VIT_15s0048g02540	1482.59	2.68127	0.183313	14.6267	1.9e-48	3.45e-44
	39	VIT_15s0107g00320	29.3923	5.38261	1.52472	3.53023	0.000415199	0.0490555
	40	VIT_16s0013g00120	30.6096	4.80398	1.34865	3.56208	0.000367934	0.0468933
	41	VIT_16s0022g00080	368.213	1.46085	0.376247	3.88268	0.000103311	0.0237942
	42	VIT_16s0050g00400	43.4584	3.45541	0.940926	3.67235	0.000240328	0.0375899
	43	VIT_16s0050g01650	39.8808	3.25905	0.709918	4.59073	4.42e-06	0.00309099
	44	VIT_16s0050g01900	34.2324	3.30203	0.82639	3.99572	6.45e-05	0.0172577
	45	VIT_16s0050g02220	299.467	5.1451	1.34251	3.83246	0.000126868	0.0275817
	46	VIT_16s0050g02230	37.0263	4.5309	1.1608	3.90324	9.49e-05	0.0227228
	47	VIT_16s0050g02710	14.4069	4.32635	1.19368	3.62438	0.000289656	0.040397
	48	VIT_16s0098g00420	40.176	3.59795	0.795165	4.52479	6.05e-06	0.00367015
	49	VIT_16s0098g00860	720.948	6.01391	1.52573	3.94165	8.09e-05	0.0201694
	50	VIT_16s0098g00900	1159.67	1.67806	0.252954	6.63383	3.27e-11	7.44e-08
	51	VIT_16s0148g00070	21.7717	3.6942	1.01777	3.6297	0.000283748	0.0400216
	52	VIT_16s0148g00210	198.273	2.56448	0.720027	3.56164	0.000368548	0.0468933
	53	VIT_17s0000g02360	70.9408	3.47162	0.938468	3.69924	0.000216246	0.0363595
	54	VIT_17s0000g03230	100.424	3.672	0.965431	3.80349	0.000142673	0.0291678
	55	VIT_17s0000g04130	190.841	1.43216	0.406137	3.52629	0.000421421	0.0491523
	56	VIT_17s0000g06310	657.571	1.09035	0.230118	4.73824	2.16e-06	0.00188009
	57	VIT_17s0000g06350	358.79	1.78817	0.254842	7.0168	2.27e-12	6.88e-09
	58	VIT_17s0000g07440	10.66	6.81028	1.92048	3.54613	0.000390937	0.0480615
	59	VIT_17s0000g07560	342.849	2.82645	0.683833	4.13324	3.58e-05	0.0113503
	60	VIT_18s0001g00040	12.4907	7.03853	1.92562	3.6552	0.000256982	0.0387192
	61	VIT_18s0001g01460	64.7809	4.571	0.979302	4.66761	3.05e-06	0.00252017
	62	VIT_18s0001g05840	16.9162	4.9786	1.37016	3.63357	0.000279521	0.0397604
	63	VIT_18s0001g08550	133.576	2.30029	0.500662	4.5945	4.34e-06	0.00309099
	64	VIT_18s0001g10630	113.421	1.51252	0.423773	3.56919	0.000358091	0.046321
	65	VIT_18s0001g12620	105.356	1.8402	0.499817	3.68176	0.000231634	0.0373238
	66	VIT_18s0001g12990	82.0071	1.25333	0.32447	3.86271	0.000112138	0.0251895
	67	VIT_18s0001g14170	35.8437	4.65262	1.12687	4.12878	3.65e-05	0.0113503
	68	VIT_18s0001g15120	54.1609	3.37112	0.948358	3.55469	0.00037842	0.0474851
	69	VIT_18s0001g15220	93.6694	3.13041	0.714591	4.38071	1.18e-05	0.00581725
	70	VIT_18s0001g15650	185.806	1.13112	0.267975	4.22097	2.43e-05	0.00941684
	71	VIT_18s0001g15660	86.6376	3.51064	0.947281	3.70602	0.000210542	0.036162
	72	VIT_18s0075g00280	44.1583	2.66861	0.61972	4.30615	1.66e-05	0.00707452
	73	VIT_18s0089g00700	299.345	3.83656	0.998779	3.84125	0.00012241	0.0271615
	74	VIT_18s0089g01170	763.725	1.26337	0.224188	5.63531	1.75e-08	2.45e-05
	75	VIT_18s0122g00550	35.1104	5.64456	1.54086	3.66324	0.000249045	0.0380787
	76	VIT_18s0122g01130	12.6067	7.05321	1.87225	3.76725	0.000165058	0.031613
	77	VIT_19s0014g00160	158.23	2.74436	0.3281	8.36442	6.04e-17	2.75e-13
	78	VIT_19s0014g03660	222.046	1.41782	0.350531	4.04479	5.24e-05	0.0144376
	79	VIT_19s0014g03770	47.6053	3.6785	0.983307	3.74095	0.000183328	0.0347183
	80	VIT_19s0027g01230	27.6375	5.73087	1.58853	3.60765	0.000308982	0.0416439
	81	VIT_19s0090g01600	67.9272	8.51735	2.23512	3.81069	0.000138582	0.0289827
	82	VIT_19s0090g01800	28.0366	8.20612	1.67147	4.90952	9.13e-07	0.00103823
	83	VIT_02s0025g00980	540.513	2.32	0.565231	4.10452	4.05e-05	0.0122863
	84	VIT_02s0087g00370	93.2024	3.17023	0.735095	4.31268	1.61e-05	0.00707452
	85	VIT_02s0087g01010	58.8534	3.39302	0.930283	3.6473	0.000265015	0.0392028
	86	VIT_03s0038g02800	37.7523	5.73835	1.50273	3.81861	0.000134205	0.0283938
	87	VIT_03s0038g03220	43.5398	3.8062	1.03709	3.67006	0.00024249	0.0375899
	88	VIT_03s0063g01930	149.087	3.30795	0.792515	4.174	2.99e-05	0.0108916
	89	VIT_04s0008g00140	80.1084	5.23585	1.16568	4.49167	7.07e-06	0.00401801
	90	VIT_04s0008g00310	38.2212	5.15392	1.23251	4.18166	2.89e-05	0.0107458
	91	VIT_04s0008g00330	50.5251	4.67222	1.0635	4.39323	1.12e-05	0.0056445
	92	VIT_04s0008g00420	563.309	2.00751	0.539049	3.72417	0.000195957	0.0358069
	93	VIT_04s0008g00440	122.768	3.95075	0.907309	4.35436	1.33e-05	0.00639022
	94	VIT_04s0008g00740	196.286	2.18889	0.596267	3.671	0.000241604	0.0375899
	95	VIT_04s0008g01470	96.807	3.3176	0.770688	4.30473	1.67e-05	0.00707452
	96	VIT_04s0044g00860	15.4464	4.06715	1.0879	3.73855	0.000185088	0.0347183
	97	VIT_05s0020g00620	44.6471	4.23987	1.18812	3.56855	0.000358959	0.046321
	98	VIT_05s0020g02830	287.253	1.58937	0.404253	3.93163	8.44e-05	0.0204687
	99	VIT_05s0020g02910	30.3447	3.53649	0.988024	3.57936	0.000344438	0.0450867
	100	VIT_05s0049g00930	64.3	2.3931	0.674255	3.54925	0.000386327	0.047823
	101	VIT_05s0049g00940	710.514	1.32697	0.367674	3.60911	0.00030725	0.0416439
	102	VIT_05s0049g01010	38.3641	4.60151	1.15537	3.98273	6.81e-05	0.0179649
	103	VIT_05s0049g01290	54.2624	4.83489	1.26398	3.82513	0.000130703	0.0279781
	104	VIT_06s0004g00980	59.5564	3.13452	0.845828	3.70586	0.000210672	0.036162
	105	VIT_06s0004g01000	72.9762	4.05501	0.995839	4.07196	4.66e-05	0.0134643
	106	VIT_06s0004g04030	97.4015	1.74143	0.403101	4.32008	1.56e-05	0.00707452
	107	VIT_06s0004g06840	59.6659	1.42655	0.311749	4.57596	4.74e-06	0.00319453
	108	VIT_07s0005g01030	26.9345	6.25377	1.70462	3.66871	0.000243782	0.0375899
	109	VIT_07s0005g02070	246.749	4.53801	1.22941	3.6912	0.000223196	0.0369186
	110	VIT_07s0005g05520	36.8968	4.33526	1.23181	3.51944	0.000432467	0.0496351
	111	VIT_07s0031g00470	94.7292	4.59954	1.01657	4.52459	6.05e-06	0.00367015
	112	VIT_07s0031g01380	51.7229	3.23432	0.665131	4.86268	1.16e-06	0.00123944
	113	VIT_08s0007g00760	132.635	3.28412	0.871141	3.7699	0.000163312	0.031613
	114	VIT_08s0007g01300	61.5919	1.93399	0.547058	3.53526	0.000407377	0.0489732
	115	VIT_08s0007g01560	36.0753	5.07678	1.24953	4.06295	4.85e-05	0.0135638
	116	VIT_08s0007g02020	502.588	1.59879	0.444014	3.60076	0.000317283	0.0421385
	117	VIT_08s0007g06060	1116.09	6.32815	1.67183	3.78515	0.000153615	0.0307146
	118	VIT_08s0007g08460	54.7768	4.45976	1.26753	3.51846	0.000434055	0.0496351
	119	VIT_08s0040g02590	43.1324	5.93571	1.5043	3.94582	7.95e-05	0.020097
	120	VIT_08s0056g01300	75.1585	1.08969	0.292883	3.72058	0.000198763	0.0358069
	121	VIT_09s0002g04450	16.0608	6.42647	1.50655	4.26567	1.99e-05	0.00805845
	122	VIT_09s0002g09120	22.3426	4.15542	1.18153	3.51699	0.000436473	0.0496351
	123	VIT_09s0054g00300	30.447	7.35476	1.77745	4.13781	3.51e-05	0.0113503
	124	VIT_00s0187g00080	1750.19	1.59784	0.452173	3.5337	0.000409786	0.0489732
	125	VIT_00s0269g00150	29.5663	1.91259	0.523324	3.65469	0.000257489	0.0387192
	126	VIT_00s0508g00040	14.9302	6.31938	1.7916	3.52722	0.000419945	0.0491523
	127	VIT_00s0541g00020	130.855	3.89888	0.955591	4.08007	4.5e-05	0.0132123
	128	VIT_00s0625g00020	391.64	1.91182	0.399227	4.78881	1.68e-06	0.00160661
	129	VIT_00s0780g00040	46.6696	6.49645	1.46177	4.44422	8.82e-06	0.00472052
	130	VIT_00s1677g00010	99.4447	3.25734	0.90411	3.60282	0.000314789	0.0421145
	131	VIT_00s1995g00010	459.666	2.21604	0.599351	3.6974	0.000217817	0.0363595
	132	VIT_00s2086g00010	2122.55	1.7088	0.469968	3.636	0.000276909	0.0397604
	133	VIT_00s2668g00010	10.8203	6.83236	1.92503	3.54922	0.000386369	0.047823

## Sheet: Supplementary I-iii
Supplementary I-iii
			3.Result of Differential gene expression analysis in temporal reprogramming in healthy vines using DESeq2
								Phase I Control Vs Phase II Control
			Up-regulated DEGs									Down-regulated DEGs
	S.No	Gene_symbol	baseMean	log2FoldChange	lfcSE	stat	pvalue	padj		S.No	Gene_symbol	baseMean	log2FoldChange	lfcSE	stat	pvalue	padj
	1	VIT_01s0010g03210	61.0041	2.08099	0.644724	3.22773	0.00124777	0.0383777		1	VIT_01s0010g00930	175.355	-1.64051	0.339579	-4.831	1.36e-06	0.000159587
	2	VIT_01s0010g03680	36.4036	1.35304	0.405094	3.34006	0.000837599	0.0287623		2	VIT_01s0010g01090	58.4507	-4.50678	0.935583	-4.81709	1.46e-06	0.000166375
	3	VIT_01s0011g02600	81.5758	3.71766	1.04202	3.56774	0.00036007	0.015259		3	VIT_01s0010g02070	628.113	-1.81828	0.303797	-5.98518	2.16e-09	5.95e-07
	4	VIT_01s0011g03070	137.078	2.76827	0.825043	3.35531	0.000792774	0.0278601		4	VIT_01s0010g02800	12.271	-4.62713	1.26477	-3.65849	0.000253709	0.0115485
	5	VIT_01s0011g03960	22.0095	4.09264	1.16712	3.50662	0.00045384	0.0181643		5	VIT_01s0011g01280	268.788	-1.25937	0.222515	-5.65972	1.52e-08	3.19e-06
	6	VIT_01s0011g04190	96.6691	2.74418	0.553918	4.95412	7.27e-07	9.32e-05		6	VIT_01s0011g01350	14.1954	-3.31206	0.880347	-3.76223	0.000168407	0.00876231
	7	VIT_01s0011g04980	285.559	1.83351	0.313368	5.85099	4.89e-09	1.25e-06		7	VIT_01s0011g02730	247.881	-1.30342	0.271822	-4.79512	1.63e-06	0.000181263
	8	VIT_01s0011g05810	964.631	1.67829	0.273999	6.12515	9.06e-10	2.69e-07		8	VIT_01s0011g02840	63.3984	-1.52589	0.328337	-4.64734	3.36e-06	0.00034416
	9	VIT_01s0011g05970	287.155	1.31743	0.234617	5.61524	1.96e-08	3.9e-06		9	VIT_01s0026g00200	89.1329	-1.60049	0.484643	-3.30241	0.000958593	0.0317233
	10	VIT_01s0026g01460	1047.91	1.01747	0.267814	3.79918	0.000145176	0.00790494		10	VIT_01s0026g00350	172.498	-1.45138	0.366782	-3.95707	7.59e-05	0.00470773
	11	VIT_01s0127g00470	3106.79	2.4342	0.200181	12.16	5.08e-34	3.17e-30		11	VIT_01s0026g00980	180.388	-1.85018	0.333461	-5.54842	2.88e-08	5.45e-06
	12	VIT_01s0137g00790	600.688	1.90253	0.563031	3.37909	0.000727263	0.0261969		12	VIT_01s0026g02450	453.567	-1.33471	0.365217	-3.65458	0.000257608	0.0115992
	13	VIT_01s0150g00120	68.3149	2.36187	0.595653	3.96517	7.33e-05	0.00464121		13	VIT_01s0026g02500	551.939	-2.82635	0.45993	-6.14518	7.99e-10	2.49e-07
	14	VIT_10s0003g00580	179.772	1.29467	0.311175	4.16059	3.17e-05	0.00241694		14	VIT_01s0026g02550	128.831	-1.65719	0.393074	-4.21598	2.49e-05	0.00195731
	15	VIT_10s0003g02020	44.1004	1.55604	0.471154	3.30261	0.000957901	0.0317233		15	VIT_01s0127g00250	30.9002	-1.69285	0.520018	-3.25537	0.00113246	0.0357108
	16	VIT_10s0003g02890	539.301	2.21321	0.254292	8.70341	3.22e-18	4.02e-15		16	VIT_01s0137g00240	323.789	-3.57672	0.445962	-8.02023	1.06e-15	8.24e-13
	17	VIT_10s0003g04540	62.8412	2.48566	0.411092	6.04647	1.48e-09	4.14e-07		17	VIT_01s0146g00340	207.596	-1.509	0.305893	-4.93311	8.09e-07	0.000101739
	18	VIT_10s0042g00960	16.9988	3.22049	0.952676	3.38046	0.000723636	0.0261668		18	VIT_10s0003g00900	112.904	-1.09989	0.347276	-3.16719	0.00153917	0.0449069
	19	VIT_10s0092g00590	666.225	2.09718	0.422272	4.96641	6.82e-07	8.87e-05		19	VIT_10s0003g05420	986.007	-1.08736	0.229829	-4.73117	2.23e-06	0.000241698
	20	VIT_11s0016g02470	72.0308	1.51467	0.364135	4.15963	3.19e-05	0.0024173		20	VIT_10s0003g05740	45.676	-3.07661	0.496636	-6.19491	5.83e-10	1.85e-07
	21	VIT_11s0016g04490	98.1327	1.45578	0.34122	4.26639	1.99e-05	0.00162496		21	VIT_10s0092g00220	30.5452	-3.78424	1.06233	-3.5622	0.00036776	0.0155147
	22	VIT_11s0052g01800	352.173	1.55967	0.430538	3.62261	0.000291647	0.012862		22	VIT_10s0116g01780	9135.91	-1.8152	0.167035	-10.8671	1.65e-27	6.19e-24
	23	VIT_12s0028g00320	199.867	2.08932	0.392077	5.32884	9.88e-08	1.66e-05		23	VIT_11s0016g00290	155.938	-2.00726	0.60308	-3.32835	0.000873626	0.0296985
	24	VIT_12s0028g00860	14.6411	4.78634	1.23162	3.88622	0.000101817	0.00588623		24	VIT_11s0016g00330	1037.46	-2.1404	0.161019	-13.2929	2.55e-40	2.39e-36
	25	VIT_12s0034g01140	328.166	2.44022	0.647237	3.77022	0.000163107	0.00858189		25	VIT_11s0016g01320	12.7819	-2.32364	0.739632	-3.14161	0.00168019	0.0481398
	26	VIT_12s0059g00280	57.2162	2.0303	0.351358	5.77842	7.54e-09	1.77e-06		26	VIT_11s0016g04160	209.872	-1.39711	0.414212	-3.37293	0.000743735	0.0264712
	27	VIT_12s0059g00990	66.0345	2.92145	0.852885	3.42538	0.000613941	0.0232318		27	VIT_11s0037g00070	222.281	-1.47859	0.358539	-4.12393	3.72e-05	0.00268331
	28	VIT_12s0059g01240	488.306	1.67483	0.230671	7.26068	3.85e-13	2.06e-10		28	VIT_11s0037g00870	8.13338	-6.49242	1.73073	-3.75126	0.000175948	0.00907901
	29	VIT_12s0059g02270	888.244	1.18924	0.214281	5.54994	2.86e-08	5.45e-06		29	VIT_11s0052g00800	159.46	-1.36567	0.243259	-5.61406	1.98e-08	3.9e-06
	30	VIT_12s0134g00390	58.222	3.5083	1.10688	3.16953	0.00152685	0.0447564		30	VIT_11s0052g01090	7194.43	-1.71839	0.184637	-9.30687	1.32e-20	2.05e-17
	31	VIT_12s0178g00040	913.24	1.59308	0.221464	7.1934	6.32e-13	3.29e-10		31	VIT_11s0103g00010	139.415	-1.29912	0.332386	-3.90847	9.29e-05	0.00558081
	32	VIT_13s0019g00740	980.458	1.0242	0.221601	4.62182	3.8e-06	0.000383067		32	VIT_11s0118g00730	667.453	-1.25978	0.359364	-3.50559	0.000455603	0.0181897
	33	VIT_13s0019g00780	102.485	1.1167	0.334012	3.34328	0.00082793	0.0286653		33	VIT_12s0028g01160	794.156	-1.05598	0.210889	-5.00729	5.52e-07	7.28e-05
	34	VIT_13s0019g04140	161.262	2.79857	0.290834	9.62257	6.42e-22	1.34e-18		34	VIT_12s0028g03350	189.266	-1.13051	0.33254	-3.39961	0.000674821	0.0249804
	35	VIT_13s0019g04660	257.635	2.17847	0.593325	3.67163	0.000241006	0.0112549		35	VIT_12s0028g03760	26.4997	-4.23631	0.900522	-4.70428	2.55e-06	0.000269597
	36	VIT_13s0047g00010	68.36	2.29755	0.590497	3.89087	9.99e-05	0.00582841		36	VIT_12s0034g01890	76.8538	-2.30905	0.586597	-3.93634	8.27e-05	0.00506429
	37	VIT_13s0064g00480	57.7897	2.13463	0.372132	5.7362	9.68e-09	2.16e-06		37	VIT_12s0034g01930	96.4481	-2.01062	0.522652	-3.84697	0.000119589	0.00671011
	38	VIT_13s0067g02530	73.8637	1.08398	0.320869	3.37827	0.000729436	0.0262247		38	VIT_12s0035g01000	24.1909	-2.22522	0.560101	-3.97288	7.1e-05	0.00452398
	39	VIT_13s0067g03390	278.693	1.08549	0.293825	3.69434	0.000220459	0.0105218		39	VIT_12s0035g01720	32.2735	-2.15275	0.606282	-3.55075	0.000384137	0.0160609
	40	VIT_13s0074g00700	6.96559	5.21816	1.47602	3.53529	0.00040733	0.0166293		40	VIT_12s0057g00430	21.2477	-3.62146	1.00118	-3.6172	0.000297805	0.0130637
	41	VIT_13s0084g00310	3039.41	1.07679	0.132652	8.11736	4.76e-16	3.88e-13		41	VIT_12s0057g01020	908.869	-1.26472	0.33798	-3.742	0.000182562	0.00934307
	42	VIT_13s0139g00360	167.885	1.37698	0.250548	5.49586	3.89e-08	7.07e-06		42	VIT_12s0059g02420	109.674	-2.14744	0.313926	-6.84061	7.89e-12	3.6e-09
	43	VIT_14s0006g01600	291.264	1.92436	0.430804	4.4669	7.94e-06	0.000732281		43	VIT_12s0059g02530	96.5481	-1.29045	0.365568	-3.52999	0.000415575	0.0168702
	44	VIT_14s0030g00830	441.209	1.25928	0.181901	6.92286	4.43e-12	2.18e-09		44	VIT_12s0059g02640	21.0089	-6.88674	1.60971	-4.27824	1.88e-05	0.00155439
	45	VIT_14s0060g01910	426.681	1.40716	0.441487	3.18732	0.00143597	0.0426938		45	VIT_13s0067g03200	917.954	-2.18934	0.222173	-9.85423	6.57e-23	1.54e-19
	46	VIT_14s0066g00880	21.3069	3.72023	0.927924	4.00919	6.09e-05	0.0040469		46	VIT_13s0019g00500	15.6459	-4.55578	1.22635	-3.71491	0.000203279	0.00994157
	47	VIT_14s0066g02040	357.469	1.74564	0.55451	3.14807	0.0016435	0.0473605		47	VIT_13s0019g01990	82.4524	-4.0782	0.807956	-5.04755	4.48e-07	6.16e-05
	48	VIT_14s0068g01040	72.9376	1.02091	0.31672	3.22339	0.00126684	0.0389003		48	VIT_13s0019g02690	12372.5	-2.88908	0.276113	-10.4634	1.27e-25	3.97e-22
	49	VIT_14s0081g00050	9.92232	4.1903	1.14144	3.67106	0.00024155	0.0112549		49	VIT_13s0019g03700	81.778	-1.78411	0.413126	-4.31855	1.57e-05	0.00132517
	50	VIT_14s0083g00250	3014.07	6.78732	1.68238	4.03436	5.48e-05	0.00375654		50	VIT_13s0019g03930	15.9862	-3.007	0.808253	-3.72038	0.000198926	0.00982042
	51	VIT_14s0108g00560	41.724	1.68238	0.432892	3.88637	0.000101754	0.00588623		51	VIT_13s0019g04040	8.93465	-5.6369	1.57968	-3.56839	0.000359181	0.0152558
	52	VIT_14s0108g00930	76.7935	3.76548	0.829257	4.54079	5.6e-06	0.00054962		52	VIT_13s0019g04080	116.087	-1.05011	0.24999	-4.2006	2.66e-05	0.00206961
	53	VIT_14s0108g01070	50.6871	2.84803	0.805026	3.53781	0.000403464	0.016573		53	VIT_13s0019g04390	439.733	-1.11881	0.194751	-5.74483	9.2e-09	2.1e-06
	54	VIT_15s0045g01490	217.228	2.67975	0.626991	4.27399	1.92e-05	0.00157741		54	VIT_13s0019g04460	858.621	-1.84452	0.343336	-5.37233	7.77e-08	1.37e-05
	55	VIT_15s0046g03420	13.4555	7.16595	1.80946	3.96027	7.49e-05	0.00469006		55	VIT_13s0064g01510	1331.18	-1.42619	0.161458	-8.83317	1.02e-18	1.36e-15
	56	VIT_15s0046g03430	18.8113	5.12245	1.29335	3.9606	7.48e-05	0.00469006		56	VIT_13s0073g00050	211.523	-1.02493	0.268999	-3.81018	0.000138867	0.00758345
	57	VIT_15s0048g02540	1373.66	4.11876	0.206066	19.9876	7.07e-89	1.32e-84		57	VIT_13s0074g00760	66.0285	-1.44184	0.387731	-3.71867	0.000200278	0.00982042
	58	VIT_15s0048g02970	941.512	1.04775	0.288795	3.62803	0.000285595	0.0126765		58	VIT_13s0320g00050	73.8171	-4.03955	0.690397	-5.85105	4.88e-09	1.25e-06
	59	VIT_16s0022g00080	368.543	1.52829	0.427927	3.57138	0.000355101	0.0151168		59	VIT_14s0006g01120	77.3244	-3.64043	0.692808	-5.2546	1.48e-07	2.33e-05
	60	VIT_16s0050g01250	238.939	2.63022	0.522056	5.0382	4.7e-07	6.43e-05		60	VIT_14s0030g00220	79.2172	-1.75923	0.510867	-3.44362	0.000573986	0.0219951
	61	VIT_16s0050g01610	36.2309	1.89681	0.51712	3.66802	0.000244435	0.0113329		61	VIT_14s0030g00250	102.956	-1.29548	0.359598	-3.60257	0.000315084	0.0136616
	62	VIT_16s0050g01650	41.9768	2.76332	0.687487	4.01944	5.83e-05	0.00391999		62	VIT_14s0030g00300	67.8737	-1.43381	0.367488	-3.90165	9.55e-05	0.0056632
	63	VIT_16s0050g02220	309.021	4.40927	1.298	3.39698	0.000681335	0.0250237		63	VIT_14s0060g01040	738.127	-1.55954	0.329122	-4.73848	2.15e-06	0.000234494
	64	VIT_16s0098g00890	839.349	1.64029	0.341478	4.8035	1.56e-06	0.000175603		64	VIT_14s0060g02330	64.7338	-2.54872	0.548814	-4.64405	3.42e-06	0.000347796
	65	VIT_16s0098g00900	991.063	3.21656	0.282207	11.3979	4.28e-30	2.01e-26		65	VIT_14s0066g02590	5.67677	-5.97998	1.72112	-3.47447	0.000511863	0.0199329
	66	VIT_16s0100g00220	203.086	1.37454	0.258788	5.31145	1.09e-07	1.77e-05		66	VIT_14s0068g00160	121.07	-1.64914	0.426515	-3.86654	0.000110388	0.00630391
	67	VIT_16s0100g00740	84.0034	3.11104	0.375305	8.28937	1.14e-16	1.02e-13		67	VIT_14s0068g00920	902.446	-1.01114	0.282482	-3.57949	0.000344269	0.0147226
	68	VIT_17s0000g01360	364.561	1.1578	0.24841	4.66085	3.15e-06	0.000327701		68	VIT_14s0068g01490	2683.58	-1.00475	0.251231	-3.99929	6.35e-05	0.00416098
	69	VIT_17s0000g02140	871.155	2.01202	0.415488	4.84255	1.28e-06	0.000152927		69	VIT_14s0083g00320	991.063	-1.07128	0.316075	-3.38934	0.000700611	0.0255995
	70	VIT_17s0000g02360	73.3469	3.16841	0.945057	3.35261	0.000800523	0.0280273		70	VIT_14s0108g01020	768.759	-2.00239	0.478562	-4.18418	2.86e-05	0.00220608
	71	VIT_17s0000g03960	108.185	4.9243	1.43002	3.44351	0.000574215	0.0219951		71	VIT_14s0128g00600	16.0578	-3.69781	0.890976	-4.15029	3.32e-05	0.00250793
	72	VIT_17s0000g06350	377.076	1.56387	0.262524	5.95706	2.57e-09	6.97e-07		72	VIT_14s0171g00170	849.478	-1.2306	0.24823	-4.95748	7.14e-07	9.22e-05
	73	VIT_17s0000g08290	148.843	1.11448	0.329327	3.3841	0.000714121	0.0259229		73	VIT_15s0046g00170	2729.12	-1.81406	0.345393	-5.25216	1.5e-07	2.35e-05
	74	VIT_17s0000g09190	440.567	1.30438	0.249995	5.21763	1.81e-07	2.74e-05		74	VIT_15s0046g02150	16.1259	-4.25162	1.09205	-3.89326	9.89e-05	0.00578948
	75	VIT_17s0000g09610	235.927	1.7066	0.499507	3.41657	0.000634143	0.0237089		75	VIT_15s0046g02400	31.3656	-5.19417	1.09887	-4.72683	2.28e-06	0.000245497
	76	VIT_17s0000g09710	763.919	1.08877	0.341207	3.19093	0.00141816	0.0422313		76	VIT_15s0048g01170	3926.52	-1.76808	0.222082	-7.96138	1.7e-15	1.27e-12
	77	VIT_17s0000g09790	1360.37	1.63186	0.28807	5.66479	1.47e-08	3.17e-06		77	VIT_15s0048g01180	2149.6	-2.28891	0.30316	-7.55017	4.35e-14	2.54e-11
	78	VIT_17s0053g00380	48.4455	2.79841	0.792917	3.52926	0.000416723	0.0168702		78	VIT_15s0048g02660	194.687	-2.58205	0.307021	-8.41003	4.1e-17	4.04e-14
	79	VIT_18s0001g00610	301.796	2.41181	0.49146	4.90743	9.23e-07	0.000113715		79	VIT_15s0048g02720	20.2853	-2.90193	0.899041	-3.22781	0.00124741	0.0383777
	80	VIT_18s0001g00820	207.704	1.07378	0.234867	4.57185	4.83e-06	0.000479114		80	VIT_16s0013g00590	40.7621	-2.83799	0.653104	-4.34538	1.39e-05	0.00120009
	81	VIT_18s0001g08800	45.3239	1.34661	0.406034	3.31649	0.000911557	0.0306281		81	VIT_16s0022g01210	241.376	-1.27094	0.323038	-3.93435	8.34e-05	0.00508979
	82	VIT_18s0001g11180	526.925	3.67436	1.03822	3.53911	0.000401478	0.0165485		82	VIT_16s0022g02170	31.6196	-2.08695	0.628093	-3.32268	0.000891576	0.0301991
	83	VIT_18s0001g11580	329.899	1.48077	0.340699	4.34627	1.38e-05	0.00120009		83	VIT_16s0022g02310	67.6619	-2.5469	0.553898	-4.59814	4.26e-06	0.000426981
	84	VIT_18s0001g15640	279.256	1.55701	0.362604	4.29397	1.76e-05	0.00146109		84	VIT_16s0039g00760	18.2488	-3.51749	0.779567	-4.51211	6.42e-06	0.0006103
	85	VIT_18s0001g15650	159.386	2.09826	0.303524	6.91301	4.74e-12	2.28e-09		85	VIT_16s0039g01710	14.0912	-3.71665	1.11633	-3.32935	0.000870483	0.0296455
	86	VIT_18s0001g15660	82.633	5.42002	1.02257	5.3004	1.16e-07	1.83e-05		86	VIT_16s0050g01680	28.9106	-3.09838	0.750378	-4.12909	3.64e-05	0.00263392
	87	VIT_18s0075g00280	46.1013	2.38255	0.611628	3.89542	9.8e-05	0.00577047		87	VIT_16s0050g02540	283.897	-1.0011	0.301798	-3.31714	0.00090945	0.0306281
	88	VIT_18s0089g00700	297.895	4.31336	1.05768	4.07812	4.54e-05	0.00320906		88	VIT_16s0098g01250	4569.31	-2.0194	0.263486	-7.66415	1.8e-14	1.09e-11
	89	VIT_18s0089g01170	805.27	1.07644	0.240819	4.46991	7.83e-06	0.000725611		89	VIT_16s0100g00540	72.2045	-1.52243	0.334241	-4.55488	5.24e-06	0.000516746
	90	VIT_18s0122g00320	482.777	1.82235	0.342084	5.32719	9.97e-08	1.66e-05		90	VIT_16s0100g01100	399.926	-2.78476	0.294883	-9.44364	3.6e-21	6.13e-18
	91	VIT_18s0122g01280	949.707	1.14869	0.345472	3.32499	0.000884231	0.0300046		91	VIT_16s0100g01110	61.6199	-2.84492	0.440743	-6.45483	1.08e-10	3.9e-08
	92	VIT_18s0122g01340	466.214	1.38481	0.193634	7.15168	8.57e-13	4.34e-10		92	VIT_17s0000g00950	127.341	-5.26258	1.39321	-3.77731	0.000158531	0.008412
	93	VIT_18s0157g00020	1480.75	1.45675	0.361376	4.03111	5.55e-05	0.00378549		93	VIT_17s0000g01290	135.827	-3.21578	0.6033	-5.33032	9.8e-08	1.66e-05
	94	VIT_19s0014g00160	187.67	1.53333	0.276564	5.54421	2.95e-08	5.52e-06		94	VIT_17s0000g03660	28.7876	-3.85455	0.88985	-4.33169	1.48e-05	0.00126559
	95	VIT_19s0014g00340	4.87482	5.70431	1.77624	3.21146	0.00132064	0.0398982		95	VIT_17s0000g06290	84.7566	-4.05261	0.908108	-4.4627	8.09e-06	0.000743129
	96	VIT_19s0014g00620	172.405	1.00689	0.289237	3.48118	0.000499216	0.0195215		96	VIT_17s0000g07690	134.697	-1.97437	0.563478	-3.50389	0.000458513	0.0181897
	97	VIT_19s0014g00810	77.1385	1.88442	0.551082	3.41948	0.000627398	0.0235036		97	VIT_17s0000g08460	29.0391	-4.27607	0.839127	-5.09585	3.47e-07	4.93e-05
	98	VIT_19s0014g00830	126.589	1.93056	0.315135	6.12616	9e-10	2.69e-07		98	VIT_17s0000g09080	181.072	-1.27277	0.249293	-5.10551	3.3e-07	4.72e-05
	99	VIT_19s0014g03130	501.84	2.26413	0.290602	7.79119	6.64e-15	4.44e-12		99	VIT_18s0001g01730	100.429	-1.15031	0.36146	-3.1824	0.0014606	0.0432203
	100	VIT_19s0014g04600	56.8656	1.55816	0.378727	4.1142	3.89e-05	0.00277768		100	VIT_18s0001g00470	1143.75	-1.40619	0.292794	-4.80267	1.57e-06	0.000175603
	101	VIT_19s0014g04670	182.546	1.46666	0.336083	4.36399	1.28e-05	0.00112306		101	VIT_18s0001g03170	429.34	-1.31472	0.201396	-6.52801	6.66e-11	2.5e-08
	102	VIT_19s0014g04980	81.7488	1.4031	0.361976	3.87624	0.000106085	0.00607669		102	VIT_18s0001g04910	409.412	-1.18497	0.262529	-4.51367	6.37e-06	0.000608917
	103	VIT_19s0015g01750	400.672	1.29513	0.269068	4.81339	1.48e-06	0.000168454		103	VIT_18s0001g05030	191.452	-1.90981	0.286516	-6.66564	2.64e-11	1.03e-08
	104	VIT_19s0090g00660	122.663	2.35076	0.662594	3.54782	0.000388438	0.0162045		104	VIT_18s0001g09460	1479.27	-1.00475	0.301318	-3.33453	0.000854422	0.0292047
	105	VIT_19s0090g01800	31.5344	3.19859	1.01891	3.13922	0.00169399	0.048443		105	VIT_18s0001g10360	466.888	-1.20315	0.184715	-6.51356	7.34e-11	2.7e-08
	106	VIT_02s0012g00170	60.2935	2.3314	0.4009	5.81542	6.05e-09	1.51e-06		106	VIT_18s0001g14870	1245.27	-1.35215	0.332211	-4.07017	4.7e-05	0.00329573
	107	VIT_02s0012g01590	140.83	1.89388	0.493915	3.83444	0.000125853	0.00693344		107	VIT_18s0001g15520	238.119	-1.01186	0.303616	-3.3327	0.00086009	0.0293449
	108	VIT_02s0025g00200	136.801	1.00418	0.277927	3.61312	0.000302539	0.0132403		108	VIT_18s0041g00640	128.959	-2.93027	0.70816	-4.13787	3.51e-05	0.00258275
	109	VIT_02s0025g00980	557.892	2.17106	0.574616	3.77828	0.000157914	0.00840311		109	VIT_18s0072g00820	46.7065	-1.50782	0.391674	-3.84967	0.000118276	0.00669316
	110	VIT_02s0025g01280	31.005	1.88788	0.601787	3.13712	0.00170617	0.0486237		110	VIT_18s0075g00530	44.2541	-3.48865	0.572027	-6.09875	1.07e-09	3.08e-07
	111	VIT_02s0025g02500	901.212	1.08663	0.327757	3.31536	0.000915256	0.0306685		111	VIT_18s0075g00670	20.1714	-2.95995	0.915579	-3.23287	0.00122551	0.0378797
	112	VIT_02s0025g04250	161.997	2.58702	0.571567	4.52619	6.01e-06	0.000582865		112	VIT_18s0089g01010	2792.05	-2.21803	0.265194	-8.36379	6.07e-17	5.69e-14
	113	VIT_02s0025g04360	384.664	1.02748	0.199978	5.13799	2.78e-07	4.03e-05		113	VIT_18s0122g00330	456.861	-1.57004	0.191376	-8.20393	2.33e-16	1.98e-13
	114	VIT_02s0025g04830	564.597	1.10163	0.291142	3.78384	0.000154429	0.00830222		114	VIT_18s0166g00250	15427.4	-1.41221	0.367521	-3.84252	0.000121779	0.00676866
	115	VIT_02s0033g01370	95.7943	1.51562	0.344712	4.39677	1.1e-05	0.000975357		115	VIT_19s0014g00090	80.874	-1.65975	0.312581	-5.30982	1.1e-07	1.77e-05
	116	VIT_02s0087g00370	100.473	2.46038	0.743747	3.30808	0.000939365	0.0312894		116	VIT_19s0015g00100	245.432	-1.25529	0.345759	-3.63054	0.000282826	0.0125835
	117	VIT_02s0087g00910	37.9388	1.60822	0.43876	3.66538	0.000246971	0.0113634		117	VIT_19s0015g01420	35.3507	-1.82392	0.486164	-3.75165	0.000175675	0.00907901
	118	VIT_02s0087g01010	59.753	3.36414	0.901103	3.73335	0.000188946	0.00961727		118	VIT_19s0085g00940	30.2907	-4.20881	1.0474	-4.01835	5.86e-05	0.00392054
	119	VIT_02s0236g00130	367.623	1.03766	0.313705	3.30776	0.00094047	0.0312894		119	VIT_19s0090g00570	799.989	-1.12377	0.194092	-5.78988	7.04e-09	1.67e-06
	120	VIT_03s0038g00270	265.325	1.0421	0.284682	3.66056	0.00025166	0.0114972		120	VIT_19s0090g01040	178.252	-1.28325	0.210363	-6.10018	1.06e-09	3.08e-07
	121	VIT_03s0038g00360	163.048	1.36194	0.279651	4.87012	1.12e-06	0.00013478		121	VIT_02s0012g00890	100.31	-1.12545	0.339673	-3.31332	0.000921965	0.0308381
	122	VIT_03s0017g02170	77.3511	3.76632	0.707118	5.3263	1e-07	1.66e-05		122	VIT_02s0025g00210	353.896	-1.3079	0.223767	-5.8449	5.07e-09	1.28e-06
	123	VIT_03s0038g00660	46.2925	2.08921	0.605979	3.44767	0.000565449	0.0217931		123	VIT_02s0025g00780	98.7915	-1.45423	0.447497	-3.2497	0.00115528	0.036247
	124	VIT_03s0038g01510	117150	1.25513	0.260164	4.8244	1.4e-06	0.000163373		124	VIT_02s0025g01300	86.1823	-1.54329	0.343548	-4.49221	7.05e-06	0.000663458
	125	VIT_03s0038g02110	20.9038	3.35503	1.05805	3.17094	0.00151947	0.0446099		125	VIT_02s0025g01730	23.0571	-5.48694	1.17767	-4.65917	3.17e-06	0.000328555
	126	VIT_03s0038g03410	552.896	1.27452	0.360526	3.53518	0.000407498	0.0166293		126	VIT_02s0025g02620	25.9887	-5.77836	1.33741	-4.32055	1.56e-05	0.00131912
	127	VIT_03s0038g04330	23.6299	4.75809	1.23083	3.86574	0.000110751	0.0063054		127	VIT_02s0025g03770	33.4586	-1.9581	0.460649	-4.25073	2.13e-05	0.00173523
	128	VIT_03s0063g01310	87.0557	1.1342	0.294946	3.84545	0.000120331	0.00671011		128	VIT_02s0025g04720	1243.08	-1.02032	0.236851	-4.30784	1.65e-05	0.00138475
	129	VIT_03s0088g00290	30.1211	1.63202	0.520252	3.13698	0.00170699	0.0486237		129	VIT_02s0025g05030	98.0777	-1.30465	0.401331	-3.2508	0.00115081	0.0361898
	130	VIT_03s0088g00810	7635.03	8.78503	1.79386	4.89727	9.72e-07	0.000118972		130	VIT_03s0017g00250	11.5736	-6.02049	1.77491	-3.392	0.000693833	0.0254329
	131	VIT_03s0180g00070	13854.9	1.00919	0.195462	5.16308	2.43e-07	3.58e-05		131	VIT_03s0038g01830	24.5807	-2.887	0.662122	-4.36023	1.3e-05	0.00113721
	132	VIT_04s0008g00140	82.2131	4.69142	1.06981	4.3853	1.16e-05	0.00102338		132	VIT_03s0038g02310	583.613	-1.22198	0.216762	-5.63744	1.73e-08	3.55e-06
	133	VIT_04s0008g00310	40.8369	3.59551	1.08383	3.31741	0.000908558	0.0306281		133	VIT_03s0038g03980	119.558	-1.3049	0.252713	-5.16356	2.42e-07	3.58e-05
	134	VIT_04s0008g00330	52.2846	4.05601	1.04094	3.89649	9.76e-05	0.00576688		134	VIT_03s0063g00210	44.9202	-1.62461	0.489851	-3.31653	0.00091142	0.0306281
	135	VIT_04s0008g05860	478.403	1.36591	0.149245	9.15214	5.58e-20	8.04e-17		135	VIT_03s0063g01040	64.8429	-2.3439	0.522838	-4.48304	7.36e-06	0.000687989
	136	VIT_04s0008g07140	43.3175	4.25997	1.34693	3.16273	0.00156298	0.0453191		136	VIT_03s0088g00260	421.812	-1.19126	0.245558	-4.85124	1.23e-06	0.000147319
	137	VIT_04s0023g02610	113.598	1.58524	0.445724	3.55656	0.000375745	0.0158159		137	VIT_03s0088g00690	36.2863	-2.61842	0.633958	-4.13028	3.62e-05	0.00263392
	138	VIT_04s0044g00220	34.7107	1.93148	0.528202	3.6567	0.000255482	0.0115556		138	VIT_03s0091g00660	138.743	-1.30353	0.367609	-3.54595	0.000391194	0.0162832
	139	VIT_04s0044g01150	454.474	3.3348	0.580207	5.7476	9.05e-09	2.09e-06		139	VIT_03s0091g00680	53.2758	-1.68828	0.432184	-3.90639	9.37e-05	0.00560633
	140	VIT_04s0044g01500	88.8401	2.38844	0.622866	3.8346	0.000125769	0.00693344		140	VIT_03s0091g01050	137.932	-3.51494	0.634159	-5.54267	2.98e-08	5.52e-06
	141	VIT_04s0079g00790	190.038	2.6789	0.730909	3.66516	0.00024718	0.0113634		141	VIT_03s0091g01240	153.772	-1.15886	0.216851	-5.34406	9.09e-08	1.58e-05
	142	VIT_04s0210g00170	45.5107	1.382	0.387878	3.56299	0.000366657	0.0155031		142	VIT_03s0091g01290	276.511	-1.04658	0.331647	-3.15569	0.00160119	0.0462125
	143	VIT_05s0020g00830	814.119	1.96234	0.406984	4.82167	1.42e-06	0.000163633		143	VIT_04s0008g00220	144.367	-3.09512	0.392585	-7.88395	3.17e-15	2.2e-12
	144	VIT_05s0020g02830	298.566	1.44842	0.403044	3.59371	0.000326005	0.0140409		144	VIT_04s0008g02070	201.696	-1.0034	0.20773	-4.83031	1.36e-06	0.000159587
	145	VIT_05s0020g03680	14.4401	2.22773	0.693845	3.2107	0.00132412	0.0399388		145	VIT_04s0008g02460	7236.42	-1.07435	0.18983	-5.65954	1.52e-08	3.19e-06
	146	VIT_05s0020g04820	169.609	1.12068	0.349798	3.20379	0.00135631	0.0406481		146	VIT_04s0008g02710	87.17	-3.17	0.49921	-6.35003	2.15e-10	7.33e-08
	147	VIT_05s0020g05060	45.1523	1.68129	0.513704	3.27288	0.00106459	0.0342625		147	VIT_04s0008g04230	87.7009	-3.46433	0.852132	-4.06549	4.79e-05	0.00332519
	148	VIT_05s0049g00050	24.4683	2.52022	0.702042	3.58985	0.000330874	0.0142147		148	VIT_04s0008g05700	39.7527	-1.86808	0.590651	-3.16275	0.00156286	0.0453191
	149	VIT_05s0049g00930	66.6543	2.2053	0.671245	3.28539	0.0010184	0.0332909		149	VIT_04s0023g01850	49.0362	-4.44455	0.766235	-5.80051	6.61e-09	1.59e-06
	150	VIT_05s0049g01420	34.5213	2.42517	0.752929	3.22097	0.00127756	0.0391652		150	VIT_04s0023g02570	319.041	-1.55677	0.418411	-3.72068	0.00019869	0.00982042
	151	VIT_05s0049g01980	189.548	1.95985	0.42262	4.63739	3.53e-06	0.00035725		151	VIT_04s0023g02690	1300.94	-1.07897	0.260698	-4.13879	3.49e-05	0.00258275
	152	VIT_05s0062g01100	58.3	1.60653	0.403389	3.98257	6.82e-05	0.00440332		152	VIT_04s0044g00190	87.3638	-2.41367	0.421596	-5.72507	1.03e-08	2.25e-06
	153	VIT_05s0077g01140	116.046	3.21899	0.651425	4.94146	7.75e-07	9.81e-05		153	VIT_04s0044g00530	85.0525	-1.44666	0.372182	-3.88698	0.0001015	0.00588623
	154	VIT_05s0077g01820	27.3587	2.45538	0.499906	4.91168	9.03e-07	0.000112012		154	VIT_05s0077g00530	45.8716	-3.87045	0.968889	-3.99473	6.48e-05	0.00422715
	155	VIT_05s0077g02120	36.6473	4.11183	1.03913	3.95698	7.59e-05	0.00470773		155	VIT_05s0020g02260	4.5045	-5.63862	1.7179	-3.28227	0.00102975	0.0335448
	156	VIT_06s0004g03650	407.533	1.41058	0.249844	5.64584	1.64e-08	3.42e-06		156	VIT_05s0020g02920	92.656	-1.34576	0.409912	-3.28306	0.00102688	0.0335097
	157	VIT_06s0004g03660	564.061	1.49704	0.174207	8.59344	8.44e-18	9.88e-15		157	VIT_05s0020g03750	20.5276	-3.62964	1.05374	-3.44453	0.000572063	0.0219951
	158	VIT_06s0004g06840	52.5843	2.37333	0.378767	6.26593	3.71e-10	1.22e-07		158	VIT_05s0020g04540	85.5726	-3.97562	0.937529	-4.24052	2.23e-05	0.00179269
	159	VIT_06s0004g07740	84.7688	1.65237	0.520371	3.17538	0.00149643	0.0440686		159	VIT_05s0020g05020	25.1465	-2.36737	0.639135	-3.70402	0.000212211	0.0101921
	160	VIT_06s0004g08080	589.587	1.42213	0.185142	7.68132	1.57e-14	1e-11		160	VIT_05s0051g00680	2175.81	-2.49622	0.260818	-9.57074	1.06e-21	1.99e-18
	161	VIT_06s0009g01110	146.53	2.00221	0.481045	4.16222	3.15e-05	0.00240954		161	VIT_05s0051g00700	1134.5	-2.52412	0.411721	-6.13067	8.75e-10	2.69e-07
	162	VIT_06s0061g01610	162.474	1.12924	0.321886	3.5082	0.000451158	0.0181344		162	VIT_05s0062g00430	80.0663	-1.25046	0.381744	-3.27565	0.00105419	0.0342085
	163	VIT_07s0005g00030	148.455	1.02383	0.256679	3.98878	6.64e-05	0.00431949		163	VIT_05s0062g00520	75.7504	-1.505	0.37547	-4.00832	6.12e-05	0.00404758
	164	VIT_07s0005g00410	428.497	1.40792	0.261706	5.37979	7.46e-08	1.33e-05		164	VIT_05s0077g00770	921.679	-1.55777	0.444642	-3.50342	0.00045933	0.0181897
	165	VIT_07s0005g02420	46.4921	2.10854	0.617405	3.41517	0.000637414	0.0237837		165	VIT_05s0077g00790	41.2068	-2.66532	0.714521	-3.73022	0.000191309	0.00968491
	166	VIT_07s0031g00470	105.396	2.81086	0.860829	3.26529	0.00109352	0.0350035		166	VIT_05s0077g01330	51.4738	-4.32302	0.841867	-5.13504	2.82e-07	4.06e-05
	167	VIT_07s0031g01380	48.1117	6.10484	0.964986	6.32635	2.51e-10	8.4e-08		167	VIT_05s0077g01920	228.602	-1.06363	0.198757	-5.35138	8.73e-08	1.53e-05
	168	VIT_07s0095g00660	18.9172	2.25121	0.716603	3.14151	0.00168082	0.0481398		168	VIT_05s0077g02270	453.501	-1.31918	0.31886	-4.13717	3.52e-05	0.00258275
	169	VIT_07s0130g00160	81.4131	1.71008	0.519078	3.29445	0.00098614	0.0324629		169	VIT_05s0102g00310	748.462	-1.0099	0.238422	-4.23577	2.28e-05	0.00182321
	170	VIT_07s0141g00640	64.4652	1.38763	0.346458	4.0052	6.2e-05	0.0040798		170	VIT_05s0136g00260	2278.2	-1.34419	0.240785	-5.58252	2.37e-08	4.63e-06
	171	VIT_07s0205g00040	16.0533	2.28035	0.675689	3.37485	0.00073855	0.0264163		171	VIT_05s0165g00090	15.0374	-2.53571	0.774273	-3.27496	0.00105678	0.0342085
	172	VIT_08s0007g01370	96.7649	2.01348	0.478067	4.21171	2.53e-05	0.00198633		172	VIT_06s0004g01300	161.815	-3.85396	0.517948	-7.44083	1e-13	5.68e-11
	173	VIT_08s0007g01400	119.872	1.6497	0.310962	5.30514	1.13e-07	1.8e-05		173	VIT_06s0004g01990	73.188	-1.57419	0.372566	-4.22525	2.39e-05	0.00189431
	174	VIT_08s0007g03900	86.8845	1.95617	0.530333	3.68856	0.000225528	0.0106676		174	VIT_06s0004g02110	112.213	-1.77487	0.488129	-3.63608	0.000276821	0.012375
	175	VIT_08s0007g04810	56.394	1.98558	0.533155	3.7242	0.000195933	0.00978685		175	VIT_06s0004g04640	4111.18	-4.15623	0.794302	-5.23256	1.67e-07	2.57e-05
	176	VIT_08s0007g06060	1129.36	6.60286	1.49791	4.40803	1.04e-05	0.000936172		176	VIT_06s0004g05070	353.565	-1.81703	0.212043	-8.56916	1.04e-17	1.15e-14
	177	VIT_08s0056g01300	75.5842	1.12517	0.331096	3.39831	0.000678025	0.0250026		177	VIT_06s0004g06210	147.252	-3.49384	0.745505	-4.68653	2.78e-06	0.00029077
	178	VIT_09s0002g00410	246.952	1.14838	0.339773	3.37983	0.000725296	0.0261764		178	VIT_06s0004g08150	2544.76	-1.24618	0.275614	-4.52146	6.14e-06	0.000589922
	179	VIT_09s0002g00650	93.8651	1.08688	0.2873	3.78309	0.000154895	0.00830222		179	VIT_06s0009g01640	98.168	-1.94956	0.589501	-3.30714	0.000942551	0.0313031
	180	VIT_09s0002g00670	82.5981	2.26917	0.36286	6.25355	4.01e-10	1.3e-07		180	VIT_06s0009g03380	10.8919	-5.93202	1.51781	-3.90827	9.3e-05	0.00558081
	181	VIT_09s0002g02080	91.4829	1.06335	0.312957	3.39775	0.000679425	0.0250026		181	VIT_06s0009g03420	352.736	-1.30378	0.22263	-5.85625	4.73e-09	1.25e-06
	182	VIT_09s0002g02990	82.5547	5.42052	1.66025	3.26488	0.00109509	0.0350035		182	VIT_06s0080g00120	57.1307	-3.25188	0.874136	-3.72011	0.000199135	0.00982042
	183	VIT_09s0002g05980	79.6923	1.09088	0.326631	3.33979	0.000838407	0.0287623		183	VIT_06s0080g01160	430.146	-1.43452	0.454529	-3.15607	0.00159911	0.0462125
	184	VIT_09s0002g08090	1456.13	1.02048	0.198276	5.14679	2.65e-07	3.88e-05		184	VIT_07s0141g00100	6.13892	-6.08455	1.69684	-3.58582	0.000336025	0.0144029
	185	VIT_09s0002g09120	23.0635	3.76463	1.17029	3.21684	0.00129612	0.0396045		185	VIT_07s0151g00010	34.0625	-1.47915	0.439851	-3.36284	0.000771457	0.0272266
	186	VIT_09s0018g00240	59.7062	1.83493	0.562282	3.26337	0.00110096	0.0351315		186	VIT_07s0005g00110	382.249	-3.00066	0.355666	-8.43672	3.26e-17	3.4e-14
	187	VIT_09s0018g01390	31.2476	1.73953	0.541448	3.21273	0.0013148	0.0398503		187	VIT_07s0005g00820	328.012	-1.75692	0.228803	-7.67871	1.61e-14	1e-11
	188	VIT_00s0265g00090	1508.89	1.29072	0.397659	3.24581	0.00117118	0.0366544		188	VIT_07s0005g00830	152.273	-3.63467	0.526037	-6.90953	4.86e-12	2.28e-09
	189	VIT_00s0323g00060	91.1163	2.50506	0.662239	3.78271	0.000155132	0.00830222		189	VIT_07s0005g01930	4.55092	-5.65247	1.76972	-3.19399	0.0014032	0.0418524
	190	VIT_00s0414g00020	11.021	3.31217	0.935965	3.53878	0.000401985	0.0165485		190	VIT_07s0005g02230	9117	-1.72795	0.254393	-6.79243	1.1e-11	4.92e-09
	191	VIT_00s0532g00020	225.981	1.05672	0.283217	3.73115	0.00019061	0.00967567		191	VIT_07s0005g02720	265.892	-3.67283	1.00299	-3.66188	0.000250372	0.0114663
	192	VIT_00s0625g00020	339.623	3.58743	0.484538	7.40382	1.32e-13	7.29e-11		192	VIT_07s0005g03780	165.501	-1.45649	0.267483	-5.44517	5.18e-08	9.32e-06
	193	VIT_00s0780g00030	31.3271	4.44745	1.21353	3.66489	0.00024744	0.0113634		193	VIT_07s0005g04870	340.501	-1.81234	0.513009	-3.53278	0.00041122	0.0167447
	194	VIT_00s0780g00040	47.1798	7.03632	2.18963	3.21348	0.00131136	0.0398105		194	VIT_07s0031g00940	188.975	-3.39145	0.512177	-6.62164	3.55e-11	1.36e-08
	195	VIT_00s2419g00010	21.1106	2.88157	0.725164	3.97368	7.08e-05	0.00452398		195	VIT_07s0129g00550	23.7078	-2.05362	0.555238	-3.69863	0.000216762	0.0103841
										196	VIT_07s0151g00700	34.4339	-3.34708	0.987588	-3.38914	0.000701113	0.0255995
										197	VIT_07s0205g00160	6.80081	-6.2355	1.53636	-4.05862	4.94e-05	0.00339942
										198	VIT_07s0255g00030	127.581	-3.29547	0.586862	-5.61541	1.96e-08	3.9e-06
										199	VIT_08s0007g00470	116.44	-1.0302	0.326365	-3.15659	0.00159623	0.0462119
										200	VIT_08s0007g01650	249.823	-1.51026	0.313226	-4.82162	1.42e-06	0.000163633
										201	VIT_08s0007g02000	53.1342	-4.33925	0.866227	-5.00937	5.46e-07	7.25e-05
										202	VIT_08s0007g02440	248.426	-1.69789	0.319131	-5.32036	1.04e-07	1.7e-05
										203	VIT_08s0007g05360	70.2201	-1.59577	0.471086	-3.38743	0.000705509	0.0256729
										204	VIT_08s0007g07740	48.7468	-3.96201	0.758492	-5.22353	1.76e-07	2.67e-05
										205	VIT_08s0007g08680	370.103	-1.41386	0.246247	-5.74164	9.38e-09	2.12e-06
										206	VIT_08s0032g00790	182.836	-1.10693	0.295896	-3.74096	0.000183318	0.00935622
										207	VIT_08s0032g00890	18.9277	-2.07697	0.637051	-3.26028	0.00111301	0.0352972
										208	VIT_08s0040g00440	176.814	-1.51295	0.268616	-5.63239	1.78e-08	3.62e-06
										209	VIT_08s0040g00780	2608.22	-1.22992	0.120781	-10.183	2.36e-24	6.32e-21
										210	VIT_08s0040g00800	5016.1	-1.92339	0.378171	-5.08604	3.66e-07	5.11e-05
										211	VIT_08s0040g01710	3938.38	-1.48025	0.363933	-4.06737	4.75e-05	0.00331073
										212	VIT_08s0040g02840	80.4455	-3.2705	0.613688	-5.32925	9.86e-08	1.66e-05
										213	VIT_08s0058g00660	11.336	-3.4137	1.01163	-3.37443	0.000739677	0.0264163
										214	VIT_08s0058g01070	98.2487	-1.43563	0.39949	-3.59365	0.000326079	0.0140409
										215	VIT_09s0002g00360	17.8488	-2.00741	0.608782	-3.29742	0.00097579	0.0321787
										216	VIT_09s0002g00450	778.058	-1.09233	0.315663	-3.46041	0.000539344	0.0209594
										217	VIT_09s0002g01320	32.3513	-2.20627	0.506181	-4.35867	1.31e-05	0.00114003
										218	VIT_09s0002g01540	1334.77	-1.36615	0.307995	-4.43562	9.18e-06	0.000834764
										219	VIT_09s0002g02220	201.7	-1.39695	0.353398	-3.95291	7.72e-05	0.00477278
										220	VIT_09s0002g02230	286.854	-1.30364	0.203078	-6.41942	1.37e-10	4.83e-08
										221	VIT_09s0002g03620	5751.02	-1.01658	0.205538	-4.94596	7.58e-07	9.65e-05
										222	VIT_09s0002g03950	19.1899	-2.2274	0.583737	-3.81576	0.000135765	0.00745754
										223	VIT_09s0002g05730	1290.55	-1.06538	0.203215	-5.24263	1.58e-07	2.45e-05
										224	VIT_09s0018g01190	1638.92	-1.01633	0.159372	-6.37707	1.81e-10	6.26e-08
										225	VIT_09s0018g01950	89.1617	-1.25125	0.37447	-3.34138	0.000833626	0.0287034
										226	VIT_09s0054g00380	11.9155	-3.44599	0.909521	-3.7888	0.000151379	0.00817141
										227	VIT_00s0174g00160	85.6829	-1.24051	0.3344	-3.70965	0.000207545	0.0100453
										228	VIT_00s0194g00070	194.325	-1.13203	0.309491	-3.65772	0.00025447	0.0115485
										229	VIT_00s0203g00070	65.3733	-1.15281	0.360315	-3.19945	0.0013769	0.0411993
										230	VIT_00s0203g00110	143.707	-1.94502	0.334893	-5.8079	6.33e-09	1.54e-06
										231	VIT_00s0203g00120	102.841	-2.98522	0.37526	-7.95507	1.79e-15	1.29e-12
										232	VIT_00s0203g00140	521.825	-1.067	0.332182	-3.21211	0.00131765	0.0398722
										233	VIT_00s0203g00150	400.548	-1.09138	0.348819	-3.12879	0.00175525	0.0495891
										234	VIT_00s0220g00070	1348.36	-1.04798	0.249486	-4.20054	2.66e-05	0.00206961
										235	VIT_00s0313g00040	89.3612	-1.16518	0.320939	-3.63054	0.000282828	0.0125835
										236	VIT_00s0323g00070	13.1454	-2.68497	0.78793	-3.40763	0.000655302	0.0243541
										237	VIT_00s0340g00040	51.8197	-2.05181	0.4524	-4.53539	5.75e-06	0.000560913
										238	VIT_00s0375g00030	75.351	-1.36343	0.32876	-4.14719	3.37e-05	0.00253189
										239	VIT_00s0391g00070	1395.14	-1.22641	0.183787	-6.67298	2.51e-11	9.99e-09
										240	VIT_00s0407g00050	135.898	-3.72706	0.669319	-5.56844	2.57e-08	4.96e-06
										241	VIT_00s0415g00040	2267.89	-1.21571	0.181534	-6.69687	2.13e-11	8.67e-09
										242	VIT_00s0480g00060	72.0473	-2.87462	0.425029	-6.76335	1.35e-11	5.74e-09
										243	VIT_00s0804g00020	89.5759	-1.25233	0.279391	-4.48235	7.38e-06	0.000687989
										244	VIT_00s1241g00010	1116.9	-1.55922	0.231325	-6.74038	1.58e-11	6.58e-09

## Sheet: Supplementary I-iv
Supplementary I-iv
				4.Result of Differential gene expression analysis in temporal reprogramming in infected vines using DESeq2
									Phase I Infected Vs Phase II Infected
			Up-regulated DEGs									Down-regulated DEGs
	S.No	Gene_symbol	baseMean	log2FoldChange	lfcSE	stat	pvalue	padj		S.No	Gene_symbol	baseMean	log2FoldChange	lfcSE	stat	pvalue	padj
	1	VIT_00s0371g00100	888.127	1.48568	0.409664	3.62657	0.000287206	0.016836		1	VIT_00s0174g00160	98.3041	-1.41116	0.288946	-4.88382	1.04e-06	0.000175145
	2	VIT_01s0011g04450	309.309	1.14252	0.191375	5.97008	2.37e-09	7.91e-07		2	VIT_00s0203g00110	131.201	-1.67534	0.337453	-4.96465	6.88e-07	0.000121212
	3	VIT_01s0011g05810	977.793	1.94043	0.47045	4.12463	3.71e-05	0.00336342		3	VIT_00s0203g00120	58.1726	-1.91415	0.44749	-4.27752	1.89e-05	0.00193265
	4	VIT_01s0026g02740	29.3405	2.57924	0.598407	4.31017	1.63e-05	0.00169555		4	VIT_00s0225g00070	43.7108	-2.11798	0.5564	-3.80657	0.000140906	0.0100006
	5	VIT_01s0127g00470	3221.02	2.61191	0.30428	8.58393	9.17e-18	2.18e-14		5	VIT_00s0261g00040	49.7535	-3.21546	0.846816	-3.79712	0.000146385	0.0103509
	6	VIT_02s0025g00200	135.182	1.31569	0.288865	4.55471	5.25e-06	0.000702671		6	VIT_00s0264g00050	192.349	-1.18663	0.288448	-4.11382	3.89e-05	0.00350814
	7	VIT_02s0025g04830	591.527	1.13483	0.327175	3.46856	0.00052325	0.0271945		7	VIT_00s0274g00070	498.085	-1.02625	0.243605	-4.21276	2.52e-05	0.0024862
	8	VIT_02s0241g00060	37.8521	1.75164	0.471462	3.71534	0.000202932	0.0130404		8	VIT_00s0313g00040	109.177	-1.46257	0.393208	-3.71958	0.000199551	0.0129545
	9	VIT_03s0038g00360	183.693	1.04934	0.266178	3.94225	8.07e-05	0.00645109		9	VIT_00s0361g00040	1837.15	-1.55237	0.286427	-5.41976	5.97e-08	1.4e-05
	10	VIT_03s0038g00660	47.5881	2.29231	0.63183	3.62805	0.000285566	0.0168165		10	VIT_00s0375g00030	89.4725	-1.59404	0.467361	-3.41073	0.0006479	0.0319267
	11	VIT_03s0038g01510	113309	1.73825	0.300404	5.78636	7.19e-09	2.14e-06		11	VIT_00s0391g00070	1613.47	-1.41169	0.299862	-4.7078	2.5e-06	0.000390399
	12	VIT_03s0180g00070	13870.9	1.25405	0.271144	4.62501	3.75e-06	0.000539769		12	VIT_00s0407g00050	164.338	-3.94247	0.542752	-7.26386	3.76e-13	3.11e-10
	13	VIT_05s0020g03010	147.842	1.10366	0.321387	3.43404	0.000594647	0.0303238		13	VIT_00s0415g00040	2251.85	-1.08728	0.192025	-5.66216	1.49e-08	4.03e-06
	14	VIT_05s0049g01980	220.736	1.36964	0.408886	3.34969	0.000809009	0.0377161		14	VIT_00s0480g00060	51.1775	-2.20323	0.590753	-3.72953	0.000191837	0.012714
	15	VIT_05s0077g01140	124.915	2.94885	0.671267	4.39297	1.12e-05	0.00128122		15	VIT_00s0533g00050	535.781	-1.00954	0.298596	-3.38097	0.000722299	0.0344332
	16	VIT_06s0004g06370	53.2972	1.23607	0.362038	3.41421	0.000639661	0.0318508		16	VIT_00s1194g00020	94.0077	-1.47943	0.450201	-3.28616	0.00101562	0.0452461
	17	VIT_07s0005g00170	5128.49	1.05445	0.300405	3.51008	0.00044798	0.0240707		17	VIT_00s1241g00010	1108.8	-1.43983	0.222453	-6.47251	9.64e-11	4.72e-08
	18	VIT_07s0129g00370	761.409	1.08946	0.297495	3.66212	0.00025014	0.0152497		18	VIT_00s1847g00010	89.6529	-1.56124	0.453826	-3.44017	0.000581354	0.0297975
	19	VIT_07s0151g01040	298.567	1.02494	0.293715	3.48958	0.000483779	0.0257343		19	VIT_01s0010g01090	66.2018	-4.61626	0.756816	-6.09958	1.06e-09	4.05e-07
	20	VIT_08s0007g01370	98.7222	2.28267	0.456997	4.99494	5.89e-07	0.000106618		20	VIT_01s0010g02800	14.9812	-4.83862	1.1185	-4.32599	1.52e-05	0.00160464
	21	VIT_09s0002g00650	90.6782	1.53696	0.30685	5.00882	5.48e-07	0.000101137		21	VIT_01s0011g00380	288.3	-1.27139	0.376006	-3.38132	0.000721391	0.0344332
	22	VIT_09s0002g02080	88.7926	1.47369	0.347185	4.2447	2.19e-05	0.00221462		22	VIT_01s0011g01350	18.586	-3.65204	0.75019	-4.86816	1.13e-06	0.000187949
	23	VIT_11s0016g05520	73.1796	1.11927	0.316393	3.53761	0.000403763	0.0220689		23	VIT_01s0011g02780	80.8142	-2.35192	0.542513	-4.33524	1.46e-05	0.00155587
	24	VIT_12s0057g00570	523.824	1.282	0.23275	5.50803	3.63e-08	8.87e-06		24	VIT_01s0011g02790	17.8536	-3.24455	0.741218	-4.37733	1.2e-05	0.0013684
	25	VIT_12s0059g01240	559.477	1.23414	0.257699	4.78907	1.68e-06	0.00026782		25	VIT_01s0011g02840	63.1468	-1.41424	0.412816	-3.42582	0.000612942	0.0310074
	26	VIT_13s0019g05260	249.64	1.42969	0.438621	3.25951	0.00111604	0.048466		26	VIT_01s0011g02960	509.054	-2.59366	0.53775	-4.82317	1.41e-06	0.000231028
	27	VIT_13s0064g00480	58.0941	2.55941	0.55936	4.5756	4.75e-06	0.000659293		27	VIT_01s0011g03270	98.8049	-2.36699	0.613241	-3.8598	0.00011348	0.00836627
	28	VIT_13s0067g01410	208.25	1.25089	0.35918	3.48262	0.00049654	0.0260903		28	VIT_01s0011g04780	61.4563	-1.49041	0.439977	-3.38746	0.000705428	0.0338837
	29	VIT_14s0068g02200	95.2817	1.70431	0.417197	4.08515	4.4e-05	0.00391514		29	VIT_01s0011g06310	170.836	-2.20905	0.643824	-3.43115	0.000601033	0.0305675
	30	VIT_14s0108g00560	42.7063	1.88947	0.468661	4.03163	5.54e-05	0.00473086		30	VIT_01s0026g00350	190.528	-1.54032	0.396159	-3.88815	0.000101013	0.00768549
	31	VIT_14s0171g00240	49.3628	1.36687	0.401295	3.40616	0.000658839	0.0322154		31	VIT_01s0026g00980	156.042	-1.4725	0.257005	-5.72948	1.01e-08	2.82e-06
	32	VIT_16s0098g01170	1503.95	1.03853	0.235723	4.4057	1.05e-05	0.00124198		32	VIT_01s0026g01420	140.275	-1.13342	0.342851	-3.30588	0.000946788	0.0427764
	33	VIT_16s0100g00220	197.729	1.8427	0.297777	6.18818	6.09e-10	2.41e-07		33	VIT_01s0127g00160	185.166	-1.10385	0.253448	-4.35534	1.33e-05	0.00144678
	34	VIT_16s0100g00740	91.805	2.70042	0.339205	7.96105	1.71e-15	2.7e-12		34	VIT_01s0127g00250	38.4454	-1.99977	0.560575	-3.56736	0.0003606	0.0202329
	35	VIT_17s0000g01360	391.731	1.07722	0.255883	4.20982	2.56e-05	0.00250579		35	VIT_01s0137g00240	148.027	-2.20417	0.592558	-3.71976	0.00019941	0.0129545
	36	VIT_17s0000g02140	906.288	2.12114	0.455744	4.65422	3.25e-06	0.000483257		36	VIT_01s0137g00770	203.221	-1.17575	0.293754	-4.00249	6.27e-05	0.00522909
	37	VIT_18s0001g07410	169.794	1.60149	0.488525	3.27822	0.00104464	0.0462243		37	VIT_01s0146g00340	216.085	-1.48167	0.326218	-4.54195	5.57e-06	0.000726135
	38	VIT_18s0001g12680	5595.27	1.16344	0.245732	4.73459	2.19e-06	0.000347922		38	VIT_01s0146g00400	79.8437	-2.12206	0.405883	-5.22826	1.71e-07	3.66e-05
	39	VIT_18s0001g15650	189.967	1.34888	0.290653	4.64087	3.47e-06	0.000507636		39	VIT_01s0150g00170	42.5795	-2.48923	0.6843	-3.63763	0.000275157	0.0163045
	40	VIT_18s0122g00320	517.353	1.7283	0.385981	4.47769	7.55e-06	0.000931951		40	VIT_01s0150g00370	119.371	-1.17233	0.255781	-4.58332	4.58e-06	0.000640058
	41	VIT_19s0014g03130	608.378	1.36908	0.251838	5.43634	5.44e-08	1.31e-05		41	VIT_01s0150g00480	286.387	-1.01191	0.309594	-3.26849	0.00108123	0.0473295
	42	VIT_19s0014g04600	62.1401	1.36739	0.37007	3.69495	0.000219927	0.0138517		42	VIT_02s0012g01570	359.508	-1.91349	0.219895	-8.70183	3.27e-18	1.04e-14
	43	VIT_19s0015g01750	406.22	1.50978	0.27788	5.4332	5.54e-08	1.32e-05		43	VIT_02s0012g01650	9.27092	-6.60587	1.49822	-4.40915	1.04e-05	0.00124149
										44	VIT_02s0025g00280	501.461	-2.25596	0.377695	-5.97295	2.33e-09	7.91e-07
										45	VIT_02s0025g01730	37.5215	-6.13658	1.07016	-5.73427	9.79e-09	2.78e-06
										46	VIT_02s0025g02390	135.137	-1.23966	0.319051	-3.88547	0.000102131	0.00773961
										47	VIT_02s0025g02540	58.8066	-3.16095	0.867301	-3.64459	0.000267823	0.0159695
										48	VIT_02s0025g02620	34.1642	-6.07684	1.12735	-5.39036	7.03e-08	1.61e-05
										49	VIT_02s0025g04250	2013.76	-3.67036	0.761166	-4.82203	1.42e-06	0.000231028
										50	VIT_02s0025g04260	231.274	-4.16443	0.843162	-4.93907	7.85e-07	0.000135737
										51	VIT_02s0025g04330	1083.86	-4.67286	1.27445	-3.66657	0.000245826	0.0151322
										52	VIT_02s0025g04720	2174.56	-2.00776	0.305274	-6.57691	4.8e-11	2.61e-08
										53	VIT_02s0236g00030	1025.41	-1.74027	0.341839	-5.09091	3.56e-07	6.65e-05
										54	VIT_03s0017g00250	17.9923	-6.58894	1.45886	-4.51649	6.29e-06	0.00080804
										55	VIT_03s0038g03570	180.858	-2.98163	0.910978	-3.273	0.00106414	0.046854
										56	VIT_03s0063g00020	112.417	-1.68172	0.497597	-3.37969	0.000725673	0.0345076
										57	VIT_03s0063g00140	3479.59	-1.10346	0.172007	-6.41521	1.41e-10	6.52e-08
										58	VIT_03s0063g00450	50.0902	-1.86852	0.536944	-3.47992	0.000501558	0.0262091
										59	VIT_03s0063g02250	145.493	-2.05753	0.610108	-3.37241	0.000745144	0.0352572
										60	VIT_03s0088g00260	642.358	-1.90297	0.340896	-5.58227	2.37e-08	6.02e-06
										61	VIT_03s0091g00040	296.956	-2.74376	0.600079	-4.57234	4.82e-06	0.00066479
										62	VIT_03s0091g01050	205.258	-4.05001	0.526654	-7.69008	1.47e-14	1.55e-11
										63	VIT_03s0091g01290	490.881	-2.05716	0.352256	-5.83997	5.22e-09	1.63e-06
										64	VIT_03s0110g00290	18.8869	-4.4558	1.12375	-3.96513	7.34e-05	0.00601427
										65	VIT_03s0180g00090	237.118	-1.05834	0.284013	-3.72638	0.000194248	0.0128291
										66	VIT_03s0180g00280	244.649	-1.11421	0.263181	-4.23362	2.3e-05	0.00229007
										67	VIT_04s0008g02070	298.606	-1.68522	0.279259	-6.03462	1.59e-09	5.72e-07
										68	VIT_04s0008g02710	92.3886	-3.18242	0.368223	-8.64265	5.49e-18	1.49e-14
										69	VIT_04s0008g04230	115.423	-3.80826	0.745799	-5.10629	3.29e-07	6.25e-05
										70	VIT_04s0008g05210	244.121	-1.07653	0.306519	-3.51213	0.000444538	0.0239534
										71	VIT_04s0008g06640	862.772	-1.16019	0.31252	-3.71235	0.000205341	0.0131508
										72	VIT_04s0023g01850	57.4366	-4.60849	0.657035	-7.01408	2.31e-12	1.47e-09
										73	VIT_04s0023g03370	2005.87	-2.05374	0.354052	-5.80069	6.6e-09	2.03e-06
										74	VIT_04s0044g00040	42.4319	-1.61651	0.495613	-3.26163	0.00110774	0.048216
										75	VIT_04s0044g00190	54.659	-1.45983	0.440985	-3.31039	0.00093165	0.0423532
										76	VIT_04s0079g00240	101.1	-2.36437	0.520069	-4.54627	5.46e-06	0.000716306
										77	VIT_05s0020g00890	621.079	-1.46786	0.182097	-8.06087	7.58e-16	1.44e-12
										78	VIT_05s0020g01900	219.165	-1.27548	0.342539	-3.72359	0.000196407	0.0129268
										79	VIT_05s0020g03140	74.0826	-2.0706	0.342865	-6.03912	1.55e-09	5.67e-07
										80	VIT_05s0020g03240	73.9974	-2.44967	0.722626	-3.38996	0.000699026	0.0336612
										81	VIT_05s0020g03750	30.8216	-4.18722	0.891528	-4.69667	2.64e-06	0.000408923
										82	VIT_05s0020g03770	188.474	-1.04335	0.320582	-3.25455	0.00113573	0.0492088
										83	VIT_05s0020g04540	139.409	-4.63504	0.859047	-5.39556	6.83e-08	1.58e-05
										84	VIT_05s0029g00330	10213.7	-1.02965	0.259536	-3.96729	7.27e-05	0.00598592
										85	VIT_05s0049g01400	88.2212	-2.11077	0.59364	-3.55564	0.000377058	0.0208489
										86	VIT_05s0051g00680	1543.38	-1.79266	0.493818	-3.6302	0.000283201	0.0167291
										87	VIT_05s0051g00700	864.168	-1.95339	0.525592	-3.71655	0.000201963	0.0130404
										88	VIT_05s0062g00520	84.28	-1.60789	0.470418	-3.418	0.000630839	0.0317365
										89	VIT_05s0062g01190	439.952	-1.35483	0.296552	-4.5686	4.91e-06	0.00067187
										90	VIT_05s0077g01330	71.915	-4.74775	0.759795	-6.24872	4.14e-10	1.71e-07
										91	VIT_05s0094g00220	83.7698	-3.18915	0.444061	-7.18179	6.88e-13	5.45e-10
										92	VIT_05s0094g00340	18.8345	-7.62682	1.83084	-4.16576	3.1e-05	0.00287934
										93	VIT_05s0094g01300	198.688	-4.3043	0.966688	-4.45262	8.48e-06	0.00102797
										94	VIT_05s0094g01530	718.99	-1.20207	0.315311	-3.81234	0.000137657	0.00988069
										95	VIT_05s0102g00190	658.052	-1.58561	0.410289	-3.86462	0.000111262	0.00823467
										96	VIT_05s0102g00620	165.923	-1.86786	0.294455	-6.34345	2.25e-10	9.5e-08
										97	VIT_05s0124g00080	103.674	-1.82641	0.42366	-4.31103	1.62e-05	0.00169555
										98	VIT_05s0136g00260	2734.69	-1.59756	0.306929	-5.20499	1.94e-07	4.06e-05
										99	VIT_06s0004g01300	64.4098	-2.2753	0.609219	-3.73478	0.000187876	0.0125389
										100	VIT_06s0004g01480	28.8603	-3.02351	0.674328	-4.48374	7.33e-06	0.000911859
										101	VIT_06s0004g01990	80.6949	-1.66007	0.463401	-3.58235	0.000340518	0.0194504
										102	VIT_06s0004g02620	1139.84	-2.6344	0.455472	-5.78389	7.3e-09	2.14e-06
										103	VIT_06s0004g02690	96.8077	-2.66834	0.605935	-4.40368	1.06e-05	0.00124198
										104	VIT_06s0004g05020	383.454	-1.41486	0.274224	-5.15952	2.48e-07	4.86e-05
										105	VIT_06s0004g05070	379.253	-1.84818	0.303532	-6.08893	1.14e-09	4.24e-07
										106	VIT_06s0004g06110	839.496	-1.02997	0.161176	-6.39032	1.66e-10	7.5e-08
										107	VIT_06s0004g06210	193.417	-3.83097	0.581786	-6.58484	4.55e-11	2.55e-08
										108	VIT_06s0004g07740	456.357	-2.51266	0.484505	-5.18603	2.15e-07	4.35e-05
										109	VIT_06s0004g08150	4178.45	-2.08669	0.387283	-5.38803	7.12e-08	1.61e-05
										110	VIT_06s0009g01640	137.374	-2.4462	0.679692	-3.59898	0.00031947	0.0183031
										111	VIT_06s0009g03380	11.4847	-5.9336	1.51666	-3.91229	9.14e-05	0.00718601
										112	VIT_06s0009g03420	328.939	-1.04714	0.230031	-4.55218	5.31e-06	0.000706224
										113	VIT_06s0061g00470	78.5911	-1.38118	0.421409	-3.27752	0.00104722	0.0462243
										114	VIT_06s0061g00760	140.05	-1.05783	0.278906	-3.79277	0.000148975	0.0104899
										115	VIT_06s0061g01300	825.774	-1.13235	0.248111	-4.56389	5.02e-06	0.000682231
										116	VIT_06s0061g01490	155.106	-1.46674	0.335505	-4.37174	1.23e-05	0.00138483
										117	VIT_06s0080g00120	111.025	-4.20734	0.7132	-5.89924	3.65e-09	1.2e-06
										118	VIT_07s0005g00110	318.606	-2.61162	0.336429	-7.76276	8.31e-15	1.05e-11
										119	VIT_07s0005g00820	309.252	-1.54165	0.3352	-4.59919	4.24e-06	0.000597596
										120	VIT_07s0005g01320	153.003	-1.74855	0.533506	-3.27747	0.0010474	0.0462243
										121	VIT_07s0005g02230	10687.2	-1.92215	0.312961	-6.14181	8.16e-10	3.17e-07
										122	VIT_07s0005g02720	204.128	-3.16832	0.781528	-4.05401	5.03e-05	0.00433327
										123	VIT_07s0005g03780	174.957	-1.4598	0.275217	-5.30416	1.13e-07	2.5e-05
										124	VIT_07s0005g06290	1185.08	-1.43707	0.411942	-3.48852	0.000485706	0.0257343
										125	VIT_07s0031g00350	1817.86	-1.87717	0.467623	-4.01428	5.96e-05	0.0050184
										126	VIT_07s0031g00940	102.477	-2.29419	0.553769	-4.14286	3.43e-05	0.00313664
										127	VIT_07s0129g00240	351.908	-1.88619	0.369809	-5.10044	3.39e-07	6.38e-05
										128	VIT_07s0141g00100	7.60404	-6.32055	1.66012	-3.80728	0.000140504	0.0100006
										129	VIT_07s0141g00930	218.116	-3.23864	0.338996	-9.55363	1.25e-21	7.94e-18
										130	VIT_07s0151g00340	247.574	-1.63718	0.393297	-4.16272	3.14e-05	0.00290375
										131	VIT_07s0151g00700	52.09	-3.91762	0.8715	-4.49526	6.95e-06	0.000869527
										132	VIT_07s0151g00760	36.762	-4.75998	0.910087	-5.23024	1.69e-07	3.66e-05
										133	VIT_07s0255g00030	150.225	-3.47215	0.503241	-6.89958	5.22e-12	3.1e-09
										134	VIT_08s0007g00130	2281.01	-1.217	0.234677	-5.18584	2.15e-07	4.35e-05
										135	VIT_08s0007g00470	154.317	-1.49672	0.423397	-3.53503	0.000407724	0.022158
										136	VIT_08s0007g01650	225.233	-1.19383	0.305349	-3.90973	9.24e-05	0.00723249
										137	VIT_08s0007g02000	73.4094	-4.75737	0.618445	-7.69247	1.44e-14	1.55e-11
										138	VIT_08s0007g02440	195.514	-1.11401	0.34237	-3.25383	0.00113862	0.0492219
										139	VIT_08s0007g05160	27.5053	-2.25303	0.537874	-4.18877	2.8e-05	0.00268082
										140	VIT_08s0007g05840	43.1946	-2.48787	0.662649	-3.75443	0.00017374	0.0118459
										141	VIT_08s0007g07740	26.4388	-2.91244	0.668768	-4.35493	1.33e-05	0.00144678
										142	VIT_08s0007g07750	29.9386	-2.97062	0.905045	-3.28229	0.00102967	0.0457603
										143	VIT_08s0007g08520	107.261	-1.64266	0.376644	-4.3613	1.29e-05	0.00142635
										144	VIT_08s0007g09000	18.8772	-4.0638	1.09576	-3.70865	0.00020837	0.0132555
										145	VIT_08s0032g00930	515.693	-1.16727	0.300873	-3.87961	0.000104625	0.00786586
										146	VIT_08s0040g00440	188.199	-1.53007	0.289748	-5.2807	1.29e-07	2.81e-05
										147	VIT_08s0040g00780	2970.72	-1.38415	0.157237	-8.80295	1.33e-18	5.07e-15
										148	VIT_08s0040g01710	6090.94	-2.18654	0.421245	-5.19066	2.1e-07	4.33e-05
										149	VIT_08s0040g02840	110.765	-3.69248	0.459459	-8.03658	9.24e-16	1.6e-12
										150	VIT_08s0056g01570	9790.41	-1.20582	0.283536	-4.25278	2.11e-05	0.00214754
										151	VIT_08s0058g00660	26.0484	-4.60621	0.816211	-5.6434	1.67e-08	4.4e-06
										152	VIT_08s0105g00420	199.006	-2.0718	0.535754	-3.86707	0.000110149	0.00818417
										153	VIT_09s0002g01320	31.7287	-2.07507	0.608031	-3.41277	0.000643064	0.0318534
										154	VIT_09s0002g02230	360.214	-1.64508	0.376376	-4.37084	1.24e-05	0.00138483
										155	VIT_09s0002g04780	411.842	-1.51557	0.420964	-3.60025	0.000317917	0.0182692
										156	VIT_09s0002g08460	35.3393	-1.72955	0.529509	-3.26633	0.00108951	0.0475312
										157	VIT_09s0018g00240	224.516	-1.82916	0.504436	-3.62616	0.000287666	0.016836
										158	VIT_09s0018g01950	114.648	-1.64307	0.440516	-3.72988	0.000191572	0.012714
										159	VIT_09s0054g00380	13.5287	-3.55423	1.05268	-3.37635	0.000734553	0.0348427
										160	VIT_10s0003g00480	19.8416	-3.59196	0.947301	-3.79178	0.000149569	0.0104899
										161	VIT_10s0092g00220	49.9974	-4.46073	1.0219	-4.36512	1.27e-05	0.00141325
										162	VIT_10s0116g01780	8412.63	-1.55742	0.250393	-6.21989	4.97e-10	2.01e-07
										163	VIT_11s0016g00330	905.84	-1.79602	0.394983	-4.54708	5.44e-06	0.000716306
										164	VIT_11s0016g01320	22.0757	-3.14628	0.780662	-4.03027	5.57e-05	0.00473086
										165	VIT_11s0016g03590	168.465	-1.39361	0.369158	-3.77509	0.000159949	0.0110633
										166	VIT_11s0016g04160	261.143	-1.71607	0.455516	-3.7673	0.00016502	0.0113726
										167	VIT_11s0016g04330	26.0993	-2	0.527557	-3.79106	0.000150005	0.0104899
										168	VIT_11s0016g05380	111.827	-1.86498	0.558849	-3.33719	0.000846312	0.0390721
										169	VIT_11s0016g05530	317.311	-1.47416	0.412564	-3.57318	0.000352674	0.0199649
										170	VIT_11s0037g00070	272.471	-1.7661	0.400524	-4.40947	1.04e-05	0.00124149
										171	VIT_11s0037g00660	334.183	-2.26995	0.350734	-6.472	9.67e-11	4.72e-08
										172	VIT_11s0037g00870	13.1621	-7.11224	1.63104	-4.36056	1.3e-05	0.00142635
										173	VIT_11s0052g00800	171.125	-1.39817	0.34684	-4.03117	5.55e-05	0.00473086
										174	VIT_11s0052g00900	110.854	-1.26874	0.310494	-4.08621	4.38e-05	0.00391514
										175	VIT_11s0052g01070	57.4116	-3.36149	0.486914	-6.90366	5.07e-12	3.1e-09
										176	VIT_11s0052g01090	6367.55	-1.37792	0.183174	-7.52248	5.37e-14	5.11e-11
										177	VIT_11s0052g01110	14.5813	-4.33792	1.31055	-3.31	0.000932967	0.0423532
										178	VIT_11s0065g00130	877.527	-1.07196	0.288505	-3.71557	0.000202749	0.0130404
										179	VIT_11s0078g00290	22.6828	-2.4244	0.633687	-3.82586	0.000130317	0.00942496
										180	VIT_11s0149g00280	80.3888	-1.83878	0.466714	-3.93985	8.15e-05	0.00648878
										181	VIT_12s0028g00590	905.087	-1.53212	0.348184	-4.40033	1.08e-05	0.00125361
										182	VIT_12s0028g01150	1087.45	-1.35786	0.230538	-5.88995	3.86e-09	1.25e-06
										183	VIT_12s0028g01160	1285.15	-1.89624	0.200725	-9.44693	3.49e-21	1.66e-17
										184	VIT_12s0028g02400	68.6129	-3.91449	0.895271	-4.37241	1.23e-05	0.00138483
										185	VIT_12s0028g02990	16.5883	-4.15659	1.21744	-3.41421	0.000639661	0.0318508
										186	VIT_12s0028g03350	193.635	-1.06653	0.291193	-3.6626	0.000249667	0.0152497
										187	VIT_12s0028g03760	40.2302	-4.79679	0.754664	-6.3562	2.07e-10	8.94e-08
										188	VIT_12s0034g01890	68.9583	-2.02315	0.600845	-3.36717	0.000759427	0.0356859
										189	VIT_12s0035g00880	214.188	-2.88055	0.874822	-3.29273	0.000992211	0.0446148
										190	VIT_12s0035g01000	23.0776	-2.04662	0.547208	-3.7401	0.000183944	0.0123197
										191	VIT_12s0057g00430	26.9433	-3.89924	0.760918	-5.12438	2.99e-07	5.79e-05
										192	VIT_12s0057g01030	16.5003	-3.26348	0.82337	-3.96357	7.38e-05	0.00602769
										193	VIT_12s0059g00870	26.2593	-3.10896	0.788587	-3.94245	8.07e-05	0.00645109
										194	VIT_12s0059g02420	129.165	-2.33907	0.500128	-4.67695	2.91e-06	0.000446652
										195	VIT_12s0059g02530	172.35	-2.27231	0.32355	-7.02306	2.17e-12	1.42e-09
										196	VIT_12s0059g02640	36.6422	-7.61936	1.32294	-5.75941	8.44e-09	2.43e-06
										197	VIT_12s0134g00230	15.2855	-3.15404	0.803408	-3.92583	8.64e-05	0.00685009
										198	VIT_13s0019g01990	110.147	-4.43973	0.625174	-7.1016	1.23e-12	9.38e-10
										199	VIT_13s0019g02280	331.675	-1.24681	0.282908	-4.40712	1.05e-05	0.00124198
										200	VIT_13s0019g02690	7206.59	-1.86431	0.372699	-5.00219	5.67e-07	0.000103667
										201	VIT_13s0019g03700	105.552	-2.14526	0.634182	-3.38271	0.000717731	0.0343878
										202	VIT_13s0019g03930	16.8562	-3.00762	0.808445	-3.72025	0.000199025	0.0129545
										203	VIT_13s0019g04040	9.55321	-5.66036	1.65937	-3.41116	0.000646879	0.0319267
										204	VIT_13s0019g04140	451.955	-1.0282	0.238159	-4.31729	1.58e-05	0.00165993
										205	VIT_13s0019g04460	1222.5	-2.37698	0.406246	-5.85107	4.88e-09	1.55e-06
										206	VIT_13s0064g01510	1205.23	-1.1129	0.150188	-7.41003	1.26e-13	1.14e-10
										207	VIT_13s0067g03200	924.374	-2.10573	0.422253	-4.9869	6.14e-07	0.0001101
										208	VIT_13s0067g03750	57.1974	-2.98132	0.767999	-3.88193	0.00010363	0.00782201
										209	VIT_13s0074g00760	64.1974	-1.27478	0.334877	-3.80672	0.000140821	0.0100006
										210	VIT_13s0084g00250	90.0848	-1.62422	0.411203	-3.94992	7.82e-05	0.0063105
										211	VIT_13s0320g00050	130.076	-4.8154	0.566138	-8.5057	1.81e-17	3.81e-14
										212	VIT_14s0006g01120	122.818	-4.27131	0.549955	-7.76666	8.06e-15	1.05e-11
										213	VIT_14s0006g02700	10.8615	-4.91906	1.3511	-3.64078	0.00027181	0.0161566
										214	VIT_14s0030g00650	246.923	-2.00589	0.560789	-3.57691	0.000347686	0.0198004
										215	VIT_14s0030g01420	21.9012	-2.80687	0.854156	-3.28613	0.00101572	0.0452461
										216	VIT_14s0060g01980	66.6564	-1.29295	0.372765	-3.46855	0.000523273	0.0271945
										217	VIT_14s0060g02320	343.603	-1.32316	0.253919	-5.21096	1.88e-07	3.97e-05
										218	VIT_14s0068g00920	1605.39	-2.03021	0.287948	-7.05061	1.78e-12	1.3e-09
										219	VIT_14s0068g00930	721.254	-2.13161	0.376078	-5.66799	1.44e-08	3.98e-06
										220	VIT_14s0081g00030	617.955	-2.8927	0.693984	-4.16824	3.07e-05	0.00286206
										221	VIT_14s0081g00050	65.9514	-2.48889	0.447891	-5.55691	2.75e-08	6.87e-06
										222	VIT_14s0128g00650	34.7146	-7.54133	1.79535	-4.20049	2.66e-05	0.00258474
										223	VIT_14s0128g00780	129.249	-1.3933	0.350928	-3.97032	7.18e-05	0.00596192
										224	VIT_14s0171g00170	935.309	-1.31743	0.360294	-3.65653	0.000255648	0.0154371
										225	VIT_15s0021g02670	66.6485	-4.62613	1.13407	-4.07923	4.52e-05	0.00399744
										226	VIT_15s0046g00170	2699.03	-1.69358	0.38521	-4.39653	1.1e-05	0.00126804
										227	VIT_15s0046g02150	23.6253	-4.74707	1.01798	-4.66321	3.11e-06	0.000473727
										228	VIT_15s0046g02400	37.653	-5.40225	0.848052	-6.37019	1.89e-10	8.35e-08
										229	VIT_15s0046g03150	83.6172	-1.67519	0.360298	-4.64946	3.33e-06	0.000490727
										230	VIT_15s0048g00510	15.8634	-7.38095	2.07569	-3.55591	0.000376672	0.0208489
										231	VIT_15s0048g01170	2839.03	-1.01392	0.225021	-4.50591	6.61e-06	0.000838064
										232	VIT_15s0048g02660	246.909	-2.88698	0.240081	-12.025	2.63e-33	2.5e-29
										233	VIT_15s0048g02720	27.2835	-3.29292	0.777001	-4.23799	2.26e-05	0.00226972
										234	VIT_15s0048g03000	242.59	-1.15493	0.240442	-4.80337	1.56e-06	0.000251492
										235	VIT_16s0013g00590	72.5558	-3.67054	0.476397	-7.70479	1.31e-14	1.55e-11
										236	VIT_16s0013g01760	124.006	-2.09581	0.483829	-4.33171	1.48e-05	0.00157219
										237	VIT_16s0013g01780	97.0075	-1.78131	0.36005	-4.9474	7.52e-07	0.000131245
										238	VIT_16s0022g00670	88.7836	-2.98016	0.766303	-3.88901	0.000100654	0.00768549
										239	VIT_16s0022g02170	44.522	-2.58695	0.698345	-3.7044	0.000211892	0.0134346
										240	VIT_16s0039g00760	17.3343	-3.35411	0.797891	-4.20372	2.63e-05	0.00256117
										241	VIT_16s0039g01710	14.732	-3.71023	1.01645	-3.65017	0.000262063	0.0157246
										242	VIT_16s0039g02040	348.562	-2.04323	0.313025	-6.52737	6.69e-11	3.54e-08
										243	VIT_16s0050g01680	21.4443	-2.52141	0.709479	-3.55389	0.000379581	0.0209276
										244	VIT_16s0098g01250	3983.74	-1.66581	0.302452	-5.50767	3.64e-08	8.87e-06
										245	VIT_16s0100g00470	858.745	-1.14535	0.323918	-3.53593	0.000406337	0.022146
										246	VIT_16s0100g00540	65.9294	-1.23354	0.377348	-3.26898	0.00107935	0.0473295
										247	VIT_16s0100g00600	72.6382	-2.49414	0.664325	-3.7544	0.000173756	0.0118459
										248	VIT_16s0100g00610	7.26555	-6.25495	1.73121	-3.61305	0.000302621	0.0176029
										249	VIT_16s0100g01100	390.484	-2.65442	0.210439	-12.6137	1.77e-36	3.37e-32
										250	VIT_16s0100g01110	73.1746	-3.03914	0.382741	-7.94047	2.01e-15	2.95e-12
										251	VIT_17s0000g00710	314.716	-1.13113	0.296104	-3.82003	0.000133434	0.00961385
										252	VIT_17s0000g00950	184.322	-5.7255	0.813497	-7.03813	1.95e-12	1.37e-09
										253	VIT_17s0000g01290	171.969	-3.50534	0.54485	-6.43358	1.25e-10	5.93e-08
										254	VIT_17s0000g02660	64.1874	-2.14742	0.432284	-4.96762	6.78e-07	0.000120487
										255	VIT_17s0000g03420	69.9047	-2.43772	0.457266	-5.33108	9.76e-08	2.18e-05
										256	VIT_17s0000g03660	37.2198	-4.17202	0.860708	-4.84719	1.25e-06	0.000207116
										257	VIT_17s0000g04810	552.303	-1.07595	0.315676	-3.40839	0.000653483	0.0320358
										258	VIT_17s0000g04820	367.064	-1.02089	0.197539	-5.16802	2.37e-07	4.74e-05
										259	VIT_17s0000g05030	1749.32	-1.06803	0.249253	-4.28493	1.83e-05	0.00187944
										260	VIT_17s0000g05070	802.893	-1.11646	0.335011	-3.33261	0.000860342	0.0395279
										261	VIT_17s0000g06290	104.764	-4.3012	0.769878	-5.58687	2.31e-08	5.94e-06
										262	VIT_17s0000g06350	972.32	-1.18364	0.253922	-4.66142	3.14e-06	0.000474072
										263	VIT_17s0000g08460	19.1001	-3.54504	0.768586	-4.61241	3.98e-06	0.000564985
										264	VIT_17s0000g09050	30.3598	-2.02219	0.524179	-3.85782	0.000114402	0.00839919
										265	VIT_17s0000g09080	197.441	-1.33952	0.329384	-4.06673	4.77e-05	0.0041599
										266	VIT_18s0001g00030	314.003	-2.33145	0.358354	-6.50599	7.72e-11	3.97e-08
										267	VIT_18s0001g01140	38.6545	-4.74187	1.17769	-4.02642	5.66e-05	0.00478762
										268	VIT_18s0001g01730	117.425	-1.36251	0.353493	-3.85442	0.000116006	0.00845425
										269	VIT_18s0001g02770	11.5286	-3.3614	0.920808	-3.65049	0.000261742	0.0157246
										270	VIT_18s0001g05030	210.553	-1.98551	0.260953	-7.60872	2.77e-14	2.77e-11
										271	VIT_18s0001g05060	76.5986	-1.53341	0.312071	-4.91367	8.94e-07	0.000153173
										272	VIT_18s0001g05670	11.4294	-6.9086	1.69555	-4.07455	4.61e-05	0.00405986
										273	VIT_18s0001g06250	4124.62	-1.59616	0.409569	-3.89717	9.73e-05	0.00752514
										274	VIT_18s0001g06640	135.766	-1.57324	0.446146	-3.52628	0.000421443	0.0228383
										275	VIT_18s0001g09400	449.047	-2.25968	0.329977	-6.84798	7.49e-12	4.32e-09
										276	VIT_18s0001g12800	1656.14	-1.25598	0.243422	-5.15969	2.47e-07	4.86e-05
										277	VIT_18s0001g13670	43.9054	-3.30742	0.899879	-3.6754	0.000237474	0.0146655
										278	VIT_18s0001g14310	1259.96	-1.0836	0.289025	-3.74917	0.00017742	0.0120096
										279	VIT_18s0001g14500	3969.65	-1.03463	0.310301	-3.33427	0.000855248	0.039389
										280	VIT_18s0001g14870	1818.19	-1.96967	0.465703	-4.22945	2.34e-05	0.00232075
										281	VIT_18s0072g00820	61.4597	-1.9239	0.521366	-3.69011	0.000224156	0.0140715
										282	VIT_18s0075g00280	222.739	-2.15331	0.455136	-4.73113	2.23e-06	0.000350974
										283	VIT_18s0075g00530	46.9278	-3.50023	0.477952	-7.32339	2.42e-13	2.09e-10
										284	VIT_18s0166g00190	31.3858	-2.51495	0.705558	-3.56449	0.000364562	0.0203951
										285	VIT_19s0014g00090	93.2554	-1.82822	0.513773	-3.55843	0.000373078	0.0207494
										286	VIT_19s0014g00160	449.384	-1.0394	0.270902	-3.83682	0.000124636	0.00904846
										287	VIT_19s0014g01540	13.4352	-5.23657	1.30707	-4.00636	6.17e-05	0.00516688
										288	VIT_19s0014g02620	82.1999	-2.99078	0.817304	-3.65932	0.000252883	0.0153677
										289	VIT_19s0014g03180	76.3319	-3.6618	0.633146	-5.7835	7.32e-09	2.14e-06
										290	VIT_19s0014g04240	43.6452	-1.36809	0.4206	-3.25272	0.00114306	0.0493021
										291	VIT_19s0014g04670	875.265	-2.37475	0.464374	-5.11388	3.16e-07	6.06e-05
										292	VIT_19s0085g00940	38.3452	-4.49403	0.973297	-4.61733	3.89e-06	0.000555909
										293	VIT_19s0090g01160	29.9413	-3.6281	0.814832	-4.45257	8.48e-06	0.00102797

## Sheet: Supplementary I-v
Supplementary I-v
		5. Gene Ontology Enrichment Analysis of DEGs in Vitis vinifera under Xylella fastidiosa infection using David server
	Up-regulated DEGs
	GO_ID	Category	Term	Genes	Count	List Total	Pop Hits	Pop Total	P-Value
Biological Process	GO:0048544	GOTERM_BP_DIRECT	Recognition of pollen	0.04	13	109	170	18979	2.39e-10
	GO:0006955	GOTERM_BP_DIRECT	Immune response	0.03	10	109	122	18979	3.19e-08
	GO:0009755	GOTERM_BP_DIRECT	Hormone-mediated signaling pathway	0.02	6	109	73	18979	6e-05
	GO:0007165	GOTERM_BP_DIRECT	Signal transduction	0.04	11	109	570	18979	0.00153
	GO:0006952	GOTERM_BP_DIRECT	Defense response	0.04	12	109	724	18979	0.00277
	GO:0006629	GOTERM_BP_DIRECT	Lipid metabolic process	0.02	5	109	200	18979	0.0275
	GO:0010112	GOTERM_BP_DIRECT	Regulation of systemic acquired resistance	0.01	2	109	7	18979	0.0392
	GO:0006508	GOTERM_BP_DIRECT	Proteolysis	0.03	8	109	650	18979	0.0776
Cellular Component	GO:0005886	GOTERM_CC_DIRECT	plasma membrane	0.15	44	146	2054	19427	1.9e-10
	GO:0016020	GOTERM_CC_DIRECT	membrane	0.21	62	146	6534	19427	0.0205
Molecular Function	GO:0005524	GOTERM_MF_DIRECT	ATP binding	0.24	70	162	3499	23689	0
	GO:0004674	GOTERM_MF_DIRECT	protein serine/threonine kinase activity	0.09	27	162	1029	23689	7.22e-09
	GO:0038023	GOTERM_MF_DIRECT	signaling receptor activity	0.03	8	162	126	23689	2.52e-05
	GO:0004672	GOTERM_MF_DIRECT	protein kinase activity	0.08	23	162	1270	23689	5.12e-05
	GO:0030246	GOTERM_MF_DIRECT	carbohydrate binding	0.03	9	162	270	23689	0.000537
	GO:0004694	GOTERM_MF_DIRECT	Rho-dependent protein serine/threonine kinase activity	0.02	7	162	207	23689	0.00297
	GO:0140855	GOTERM_MF_DIRECT	histone H2AS1 kinase activity	0.02	7	162	207	23689	0.00297
	GO:0072518	GOTERM_MF_DIRECT	histone H2BS14 kinase activity	0.02	7	162	207	23689	0.00297
	GO:0035403	GOTERM_MF_DIRECT	histone H3T6 kinase activity	0.02	7	162	207	23689	0.00297
	GO:0140855	GOTERM_MF_DIRECT	histone H3S57 kinase activity	0.02	7	162	207	23689	0.00297
	GO:0035175	GOTERM_MF_DIRECT	histone H3S10 kinase activity	0.02	7	162	207	23689	0.00297
	GO:0004679	GOTERM_MF_DIRECT	AMP-activated protein kinase activity	0.02	7	162	207	23689	0.00297
	GO:0072371	GOTERM_MF_DIRECT	histone H2AS121 kinase activity	0.02	7	162	207	23689	0.00297
	GO:0004676	GOTERM_MF_DIRECT	3-phosphoinositide-dependent protein kinase activity	0.02	7	162	207	23689	0.00297
	GO:0004694	GOTERM_MF_DIRECT	eukaryotic translation initiation factor 2alpha kinase activity	0.02	7	162	207	23689	0.00297
	GO:0044022	GOTERM_MF_DIRECT	histone H3S28 kinase activity	0.02	7	162	207	23689	0.00297
	GO:0004677	GOTERM_MF_DIRECT	DNA-dependent protein kinase activity	0.02	7	162	207	23689	0.00297
	GO:0140823	GOTERM_MF_DIRECT	histone H2BS36 kinase activity	0.02	7	162	207	23689	0.00297
	GO:0035979	GOTERM_MF_DIRECT	histone H2AXS139 kinase activity	0.02	7	162	207	23689	0.00297
	GO:0035402	GOTERM_MF_DIRECT	histone H3T11 kinase activity	0.02	7	162	207	23689	0.00297
	GO:0044024	GOTERM_MF_DIRECT	histone H4S1 kinase activity	0.02	7	162	207	23689	0.00297
	GO:0072354	GOTERM_MF_DIRECT	histone H3T3 kinase activity	0.02	7	162	207	23689	0.00297
	GO:1990244	GOTERM_MF_DIRECT	histone H2AT120 kinase activity	0.02	7	162	207	23689	0.00297
	GO:0004711	GOTERM_MF_DIRECT	ribosomal protein S6 kinase activity	0.02	7	162	207	23689	0.00297
	GO:0140857	GOTERM_MF_DIRECT	histone H3T45 kinase activity	0.02	7	162	207	23689	0.00297
	GO:0052689	GOTERM_MF_DIRECT	carboxylic ester hydrolase activity	0.01	3	162	25	23689	0.0124
	GO:0106310	GOTERM_MF_DIRECT	protein serine kinase activity	0.02	5	162	153	23689	0.0207
	GO:0016841	GOTERM_MF_DIRECT	ammonia-lyase activity	0.01	2	162	5	23689	0.0335
	GO:0005047	GOTERM_MF_DIRECT	signal recognition particle binding	0.01	2	162	7	23689	0.0466
	GO:0030247	GOTERM_MF_DIRECT	polysaccharide binding	0.02	5	162	212	23689	0.0564
	GO:0004097	GOTERM_MF_DIRECT	catechol oxidase activity	0.01	2	162	10	23689	0.0659
	Down-regulated DEGs
Molecular Function	GO:0004252	GOTERM_MF_DIRECT	serine-type endopeptidase activity	0.0811	3	22	204	23689	0.0139
	GO:0022857	GOTERM_MF_DIRECT	transmembrane transporter activity	0.0811	3	22	376	23689	0.0433
Biological Process	GO:0006355	GOTERM_BP_DIRECT	regulation of DNA-templated transcription	0.1081	4	16	1186	18979	0.063
	GO:0055085	GOTERM_BP_DIRECT	transmembrane transport	0.0811	3	16	559	18979	0.0706
	GO:0006508	GOTERM_BP_DIRECT	proteolysis	0.0811	3	16	650	18979	0.0916
